# Supplementary material for: Plant Hormone Pathway Is Involved in Regulating the Embryo Development Mechanism of the Hydrangea macrophylla Hybrid
Source: Int J Mol Sci. 2024 Jul 17;25(14):7812. doi: 10.3390/ijms25147812 (PMC11276702; doi:10.3390/ijms25147812)
Supplement: Supplementary file 1 [file ijms-25-07812-s001.zip › Table S1.xlsx]

## Sheet: SheetS1
Table S1. Sequencing data statistics
Samples	Clean reads	Clean bases	GC Content	%≥Q30
S1-1	21501855	6431900876	0.4469	0.9421
S1-2	21515683	6433481620	0.448	0.9451
S1-3	21036321	6291613184	0.4484	0.942
S2-1	19305283	5773990066	0.4468	0.9386
S2-2	21456794	6415857128	0.4457	0.9373
S2-3	21687883	6486696680	0.4444	0.939
S3-1	20953832	6264752832	0.4493	0.9453
S3-2	22004281	6579479370	0.4491	0.9434
S3-3	21401035	6399975290	0.4487	0.9428
