# Supplementary material for: Plant Hormone Pathway Is Involved in Regulating the Embryo Development Mechanism of the Hydrangea macrophylla Hybrid
Source: Int J Mol Sci. 2024 Jul 17;25(14):7812. doi: 10.3390/ijms25147812 (PMC11276702; doi:10.3390/ijms25147812)
Supplement: Supplementary file 1 [file ijms-25-07812-s001.zip › Table S2.xlsx]

## Sheet: Sheet1
Table S2. Sequence alignment results between sequencing data and reference genome
Sample	Total Reads	Mapped Reads	Uniq Mapped Reads	Multiple Map Reads	Reads Map to ‘+’	Reads Map to ‘-’
S1-1	43003710	38,244,271 (88.93%)	38,244,271 (88.93%)	3,494,86 6 (8.13%)	21,543,0 34 (50.10%)	21,447,5 57 (49.87%)
S1-2	43031366	38,057,9 25 (88.44%)	34,590,436 (80.38%)	3,467,48 9 (8.06%)	21,443,1 86 (49.83%)	21,345,1 95 (49.60%)
S1-3	42072642	37,021,6 91 (87.99%)	33,631,976 (79.94%)	3,389,71 5 (8.06%)	20,863,5 88 (49.59%)	20,773,4 92 (49.38%)
S2-1	38610566	33,501,2 15 (86.77%)	30,459,094 (78.89%	3,042,12 1 (7.88%)	18,863,7 24 (48.86%)	18,766,8 20 (48.61%)
S2-2	42913588	37,685,2 58 (87.82%)	34,224,922 (79.75%)	3,460,33 6 (8.06%)	21,242,2 41 (49.50%)	21,137,9 92 (49.26%)
S2-3	43375766	38,117,9 37 (87.88%)	34,639,593 (79.86%)	3,478,34 4 (8.02%)	21,475,2 45 (49.51%)	21,374,0 67 (49.28%)
S3-1	41907664	37,141,8 55 (88.63%)	34,006,162 (81.15%)	3,135,69 3 (7.48%)	20,789,1 56 (49.61%)	20,719,7 25 (49.44%)
S3-2	44008562	38,863,2 18 (88.31%)	35,549,347 (80.78%)	3,313,87 1 (7.53%)	21,757,0 44 (49.44%)	21,683,4 81 (49.27%)
S3-3	42802070	37,949,1 79 (88.66%)	34,727,665 (81.14%)	3,221,51 4 (7.53%)	21,240,8 17 (49.63%)	21,162,6 11 (49.44%)
