# Supplementary material for: Plant Hormone Pathway Is Involved in Regulating the Embryo Development Mechanism of the Hydrangea macrophylla Hybrid
Source: Int J Mol Sci. 2024 Jul 17;25(14):7812. doi: 10.3390/ijms25147812 (PMC11276702; doi:10.3390/ijms25147812)
Supplement: Supplementary file 1 [file ijms-25-07812-s001.zip › Table S3.xlsx]

## Sheet: Sheet1
Table 3. List of KEGG pathway enrichment of DEGs during tomato seed development
#Pathway	ko_ID	pvalue	Unigene	Up gene	Up_Gene_names	Down gene	Down_Gene_names
S1_vs_S2
Phenylpropanoid biosynthesis	ko00940	2.65109e-14	91	49	Hma1.2p1_0018F.1_g013410.gene;Hma1.2p1_0058F.1_g032580.gene;Hma1.2p1_0079F.1_g041560.gene;Hma1.2p1_0110F.1_g053010.gene;Hma1.2p1_0111F.1_g054040.gene;Hma1.2p1_0148F.1_g066275.gene;Hma1.2p1_0170F.1_g075220.gene;Hma1.2p1_0170F.1_g075230.gene;Hma1.2p1_0234F.1_g098430.gene;Hma1.2p1_0234F.1_g098440.gene;Hma1.2p1_0234F.1_g098450.gene;Hma1.2p1_0296F.1_g116870.gene;Hma1.2p1_0299F.1_g117865.gene;Hma1.2p1_…	42	Hma1.2p1_0021F.1_g014390.gene;Hma1.2p1_0067F.1_g036900.gene;Hma1.2p1_0079F.1_g041600.gene;Hma1.2p1_0089F.1_g045300.gene;Hma1.2p1_0151F.1_g067540.gene;Hma1.2p1_0205F.1_g087330.gene;Hma1.2p1_0205F.1_g087350.gene;Hma1.2p1_0205F.1_g087355.gene;Hma1.2p1_0218F.1_g092370.gene;Hma1.2p1_0222F.1_g093700.gene;Hma1.2p1_0227F.1_g096290.gene;Hma1.2p1_0233F.1_g098310.gene;Hma1.2p1_0239F.1_g100030.gene;Hma1.2p1_…
Flavonoid biosynthesis	ko00941	9.05635e-08	32	25	Hma1.2p1_0079F.1_g041560.gene;Hma1.2p1_0110F.1_g053010.gene;Hma1.2p1_0139F.1_g063310.gene;Hma1.2p1_0170F.1_g075220.gene;Hma1.2p1_0170F.1_g075230.gene;Hma1.2p1_0234F.1_g098430.gene;Hma1.2p1_0234F.1_g098440.gene;Hma1.2p1_0234F.1_g098450.gene;Hma1.2p1_0299F.1_g117865.gene;Hma1.2p1_0352F.1_g133090.gene;Hma1.2p1_0371F.1_g138300.gene;Hma1.2p1_0406F.1_g146030.gene;Hma1.2p1_0635F.1_g193220.gene;Hma1.2p1_…	7	Hma1.2p1_0079F.1_g041600.gene;Hma1.2p1_0089F.1_g045300.gene;Hma1.2p1_0222F.1_g093700.gene;Hma1.2p1_0233F.1_g098310.gene;Hma1.2p1_0329F.1_g127210.gene;Hma1.2p1_0370F.1_g137620.gene;Hma1.2p1_0668F.1_g199800.gene
Glutathione metabolism	ko00480	8.74031e-07	37	28	Hma1.2p1_0111F.1_g053600.gene;Hma1.2p1_0158F.1_g069560.gene;Hma1.2p1_0170F.1_g075170.gene;Hma1.2p1_0170F.1_g075180.gene;Hma1.2p1_0198F.1_g085440.gene;Hma1.2p1_0289F.1_g114260.gene;Hma1.2p1_0353F.1_g133280.gene;Hma1.2p1_0353F.1_g133285.gene;Hma1.2p1_0353F.1_g133290.gene;Hma1.2p1_0402F.1_g145100.gene;Hma1.2p1_0547F.1_g176540.gene;Hma1.2p1_0671F.1_g200610.gene;Hma1.2p1_0671F.1_g200620.gene;Hma1.2p1_…	9	Hma1.2p1_0023F.1_g015860.gene;Hma1.2p1_0315F.1_g122290.gene;Hma1.2p1_1623F.1_g294100.gene;Hma1.2p1_1688F.1_g297580.gene;Hma1.2p1_1696F.1_g298050.gene;Hma1.2p1_2898F.1_g329990.gene;NewGene_1291;NewGene_20316;NewGene_20779
Stilbenoid, diarylheptanoid and gingerol biosynthesis	ko00945	2.56231e-06	22	16	Hma1.2p1_0079F.1_g041560.gene;Hma1.2p1_0110F.1_g053010.gene;Hma1.2p1_0170F.1_g075220.gene;Hma1.2p1_0170F.1_g075230.gene;Hma1.2p1_0234F.1_g098430.gene;Hma1.2p1_0234F.1_g098440.gene;Hma1.2p1_0234F.1_g098450.gene;Hma1.2p1_0299F.1_g117865.gene;Hma1.2p1_0635F.1_g193220.gene;Hma1.2p1_1041F.1_g251100.gene;Hma1.2p1_1100F.1_g257030.gene;Hma1.2p1_1100F.1_g257035.gene;Hma1.2p1_2332F.1_g320090.gene;NewGene_1…	6	Hma1.2p1_0079F.1_g041600.gene;Hma1.2p1_0089F.1_g045300.gene;Hma1.2p1_0222F.1_g093700.gene;Hma1.2p1_0233F.1_g098310.gene;Hma1.2p1_0329F.1_g127210.gene;Hma1.2p1_0370F.1_g137620.gene
Photosynthesis - antenna proteins	ko00196	0.000101689	11	10	Hma1.2p1_0133F.1_g061400.gene;Hma1.2p1_0217F.1_g091850.gene;Hma1.2p1_0522F.1_g171530.gene;Hma1.2p1_0925F.1_g237390.gene;Hma1.2p1_1267F.1_g271473.gene;Hma1.2p1_1267F.1_g271476.gene;Hma1.2p1_1267F.1_g271480.gene;Hma1.2p1_1267F.1_g271490.gene;Hma1.2p1_1341F.1_g276860.gene;Hma1.2p1_1825F.1_g304375.gene	1	Hma1.2p1_0925F.1_g237400.gene
MAPK signaling pathway - plant	ko04016	0.000293958	75	57	Hma1.2p1_0017F.1_g011470.gene;Hma1.2p1_0036F.1_g023400.gene;Hma1.2p1_0036F.1_g023420.gene;Hma1.2p1_0050F.1_g028940.gene;Hma1.2p1_0065F.1_g035130.gene;Hma1.2p1_0091F.1_g046570.gene;Hma1.2p1_0109F.1_g052520.gene;Hma1.2p1_0109F.1_g052680.gene;Hma1.2p1_0120F.1_g057250.gene;Hma1.2p1_0178F.1_g078370.gene;Hma1.2p1_0198F.1_g085270.gene;Hma1.2p1_0235F.1_g098940.gene;Hma1.2p1_0267F.1_g107320.gene;Hma1.2p1_…	18	Hma1.2p1_0134F.1_g061630.gene;Hma1.2p1_0138F.1_g062940.gene;Hma1.2p1_0157F.1_g069330.gene;Hma1.2p1_0174F.1_g076710.gene;Hma1.2p1_0360F.1_g135850.gene;Hma1.2p1_0420F.1_g149790.gene;Hma1.2p1_0430F.1_g151420.gene;Hma1.2p1_0435F.1_g152315.gene;Hma1.2p1_0435F.1_g152330.gene;Hma1.2p1_0501F.1_g167490.gene;Hma1.2p1_0511F.1_g168970.gene;Hma1.2p1_0597F.1_g186410.gene;Hma1.2p1_0674F.1_g201570.gene;Hma1.2p1_…
Benzoxazinoid biosynthesis	ko00402	0.000355288	12	9	Hma1.2p1_0144F.1_g065060.gene;Hma1.2p1_0267F.1_g107490.gene;Hma1.2p1_0267F.1_g107500.gene;Hma1.2p1_0267F.1_g107540.gene;Hma1.2p1_0267F.1_g107590.gene;Hma1.2p1_0310F.1_g120639.gene;Hma1.2p1_0747F.1_g212450.gene;NewGene_2451;NewGene_3388	3	Hma1.2p1_0650F.1_g195600.gene;Hma1.2p1_0747F.1_g212440.gene;Hma1.2p1_0747F.1_g212460.gene
Cyanoamino acid metabolism	ko00460	0.00057076	26	15	Hma1.2p1_0058F.1_g032580.gene;Hma1.2p1_0148F.1_g066275.gene;Hma1.2p1_0190F.1_g082960.gene;Hma1.2p1_0225F.1_g094710.gene;Hma1.2p1_0225F.1_g094740.gene;Hma1.2p1_0240F.1_g100290.gene;Hma1.2p1_0308F.1_g120300.gene;Hma1.2p1_0434F.1_g152140.gene;Hma1.2p1_0546F.1_g176270.gene;Hma1.2p1_0704F.1_g206570.gene;Hma1.2p1_0784F.1_g217050.gene;Hma1.2p1_1154F.1_g262130.gene;Hma1.2p1_1154F.1_g262170.gene;Hma1.2p1_…	11	Hma1.2p1_0021F.1_g014390.gene;Hma1.2p1_0218F.1_g092370.gene;Hma1.2p1_0227F.1_g096290.gene;Hma1.2p1_0354F.1_g133510.gene;Hma1.2p1_0417F.1_g148850.gene;Hma1.2p1_0546F.1_g176220.gene;Hma1.2p1_0575F.1_g181740.gene;Hma1.2p1_0687F.1_g203490.gene;Hma1.2p1_0687F.1_g203500.gene;Hma1.2p1_1010F.1_g247310.gene;Hma1.2p1_1286F.1_g273090.gene
Cysteine and methionine metabolism	ko00270	0.00207367	29	12	Hma1.2p1_0111F.1_g053590.gene;Hma1.2p1_0388F.1_g142210.gene;Hma1.2p1_0445F.1_g154290.gene;Hma1.2p1_0567F.1_g180020.gene;Hma1.2p1_0602F.1_g187590.gene;Hma1.2p1_0623F.1_g191060.gene;Hma1.2p1_0663F.1_g198900.gene;Hma1.2p1_0800F.1_g219960.gene;Hma1.2p1_1895F.1_g306790.gene;Hma1.2p1_2691F.1_g327000.gene;NewGene_3918;NewGene_3920	17	Hma1.2p1_0052F.1_g030460.gene;Hma1.2p1_0061F.1_g033950.gene;Hma1.2p1_0086F.1_g044900.gene;Hma1.2p1_0177F.1_g078090.gene;Hma1.2p1_0349F.1_g132080.gene;Hma1.2p1_0635F.1_g193170.gene;Hma1.2p1_0635F.1_g193190.gene;Hma1.2p1_0768F.1_g215630.gene;Hma1.2p1_0800F.1_g220030.gene;Hma1.2p1_0840F.1_g226750.gene;Hma1.2p1_0992F.1_g245170.gene;Hma1.2p1_1084F.1_g255390.gene;Hma1.2p1_1286F.1_g273080.gene;Hma1.2p1_…
Nitrogen metabolism	ko00910	0.00234772	11	8	Hma1.2p1_0223F.1_g094190.gene;Hma1.2p1_0307F.1_g119960.gene;Hma1.2p1_0307F.1_g119980.gene;Hma1.2p1_0820F.1_g223860.gene;NewGene_20502;NewGene_3326;NewGene_6390;NewGene_7707	3	Hma1.2p1_0110F.1_g052900.gene;Hma1.2p1_1291F.1_g273600.gene;Hma1.2p1_2647F.1_g326060.gene
Fatty acid biosynthesis	ko00061	0.00325905	16	0		16	Hma1.2p1_0014F.1_g009190.gene;Hma1.2p1_0108F.1_g051750.gene;Hma1.2p1_0137F.1_g062510.gene;Hma1.2p1_0167F.1_g073820.gene;Hma1.2p1_0217F.1_g091860.gene;Hma1.2p1_0244F.1_g101180.gene;Hma1.2p1_0359F.1_g135080.gene;Hma1.2p1_0386F.1_g141810.gene;Hma1.2p1_0513F.1_g169500.gene;Hma1.2p1_0522F.1_g171540.gene;Hma1.2p1_0584F.1_g183320.gene;Hma1.2p1_0965F.1_g242090.gene;Hma1.2p1_1017F.1_g248290.gene;Hma1.2p1_…
Diterpenoid biosynthesis	ko00904	0.00346878	19	10	Hma1.2p1_0325F.1_g125920.gene;Hma1.2p1_0528F.1_g172970.gene;Hma1.2p1_0667F.1_g199646.gene;Hma1.2p1_0667F.1_g199650.gene;Hma1.2p1_0729F.1_g209550.gene;Hma1.2p1_1146F.1_g261460.gene;Hma1.2p1_1739F.1_g300010.gene;NewGene_13104;NewGene_17376;NewGene_21211	9	Hma1.2p1_0002F.1_g003300.gene;Hma1.2p1_0020F.1_g013915.gene;Hma1.2p1_0023F.1_g015330.gene;Hma1.2p1_0104F.1_g050280.gene;Hma1.2p1_0226F.1_g095300.gene;Hma1.2p1_0260F.1_g104540.gene;Hma1.2p1_0822F.1_g224470.gene;NewGene_12125;NewGene_2028
ABC transporters	ko02010	0.00403588	26	15	Hma1.2p1_0207F.1_g087950.gene;Hma1.2p1_0246F.1_g101710.gene;Hma1.2p1_0343F.1_g130820.gene;Hma1.2p1_0375F.1_g138930.gene;Hma1.2p1_0430F.1_g151450.gene;Hma1.2p1_0695F.1_g204490.gene;Hma1.2p1_0695F.1_g204500.gene;Hma1.2p1_0784F.1_g217130.gene;Hma1.2p1_0935F.1_g238650.gene;Hma1.2p1_2066F.1_g313073.gene;Hma1.2p1_2257F.1_g318270.gene;Hma1.2p1_3200F.1_g333890.gene;NewGene_11081;NewGene_1537;NewGene_16	11	Hma1.2p1_0015F.1_g010430.gene;Hma1.2p1_0408F.1_g146330.gene;Hma1.2p1_0461F.1_g157730.gene;Hma1.2p1_0522F.1_g171790.gene;Hma1.2p1_0571F.1_g180700.gene;Hma1.2p1_0849F.1_g228010.gene;Hma1.2p1_0849F.1_g228015.gene;Hma1.2p1_0856F.1_g229120.gene;Hma1.2p1_1154F.1_g262180.gene;NewGene_1024;NewGene_14
Isoflavonoid biosynthesis	ko00943	0.00626886	7	7	Hma1.2p1_0017F.1_g011940.gene;Hma1.2p1_0210F.1_g089730.gene;Hma1.2p1_0240F.1_g100130.gene;Hma1.2p1_0747F.1_g212510.gene;NewGene_1172;NewGene_1904;NewGene_1905	0
Plant hormone signal transduction	ko04075	0.0102749	93	58	Hma1.2p1_0009F.1_g006250.gene;Hma1.2p1_0014F.1_g009120.gene;Hma1.2p1_0032F.1_g019980.gene;Hma1.2p1_0049F.1_g028320.gene;Hma1.2p1_0050F.1_g028940.gene;Hma1.2p1_0060F.1_g033430.gene;Hma1.2p1_0063F.1_g034500.gene;Hma1.2p1_0071F.1_g038010.gene;Hma1.2p1_0134F.1_g061590.gene;Hma1.2p1_0169F.1_g074920.gene;Hma1.2p1_0178F.1_g078370.gene;Hma1.2p1_0187F.1_g082180.gene;Hma1.2p1_0187F.1_g082210.gene;Hma1.2p1_…	35	Hma1.2p1_0013F.1_g008670.gene;Hma1.2p1_0030F.1_g018300.gene;Hma1.2p1_0102F.1_g049740.gene;Hma1.2p1_0134F.1_g061630.gene;Hma1.2p1_0161F.1_g072080.gene;Hma1.2p1_0208F.1_g088310.gene;Hma1.2p1_0209F.1_g088650.gene;Hma1.2p1_0222F.1_g093370.gene;Hma1.2p1_0233F.1_g098340.gene;Hma1.2p1_0237F.1_g099390.gene;Hma1.2p1_0264F.1_g105880.gene;Hma1.2p1_0270F.1_g108260.gene;Hma1.2p1_0305F.1_g119480.gene;Hma1.2p1_…
Cutin, suberine and wax biosynthesis	ko00073	0.0130306	15	7	Hma1.2p1_0310F.1_g120940.gene;Hma1.2p1_0601F.1_g187140.gene;NewGene_16873;NewGene_3407;NewGene_3408;NewGene_7205;NewGene_8834	8	Hma1.2p1_0021F.1_g014360.gene;Hma1.2p1_0352F.1_g133060.gene;Hma1.2p1_0385F.1_g141500.gene;Hma1.2p1_0780F.1_g216790.gene;Hma1.2p1_0940F.1_g239600.gene;Hma1.2p1_1336F.1_g276480.gene;Hma1.2p1_2045F.1_g312375.gene;NewGene_4701
Biotin metabolism	ko00780	0.0133048	8	0		8	Hma1.2p1_0137F.1_g062510.gene;Hma1.2p1_0167F.1_g073820.gene;Hma1.2p1_0217F.1_g091860.gene;Hma1.2p1_0359F.1_g135080.gene;Hma1.2p1_0386F.1_g141810.gene;Hma1.2p1_0522F.1_g171540.gene;Hma1.2p1_1169F.1_g263220.gene;Hma1.2p1_1340F.1_g276730.gene
Galactose metabolism	ko00052	0.0172571	35	12	Hma1.2p1_0000F.1_g000420.gene;Hma1.2p1_0033F.1_g020910.gene;Hma1.2p1_0033F.1_g020915.gene;Hma1.2p1_0348F.1_g131690.gene;Hma1.2p1_0359F.1_g135180.gene;Hma1.2p1_0391F.1_g142740.gene;Hma1.2p1_0399F.1_g143920.gene;Hma1.2p1_0408F.1_g146560.gene;Hma1.2p1_1202F.1_g266830.gene;Hma1.2p1_1808F.1_g303430.gene;Hma1.2p1_2996F.1_g331480.gene;NewGene_15286	23	Hma1.2p1_0008F-1.1_g005350.gene;Hma1.2p1_0052F.1_g030620.gene;Hma1.2p1_0154F.1_g068010.gene;Hma1.2p1_0172F.1_g076010.gene;Hma1.2p1_0246F.1_g101750.gene;Hma1.2p1_0321F.1_g124190.gene;Hma1.2p1_0352F.1_g132990.gene;Hma1.2p1_0486F.1_g163470.gene;Hma1.2p1_0542F.1_g174860.gene;Hma1.2p1_0581F.1_g182920.gene;Hma1.2p1_0695F.1_g204480.gene;Hma1.2p1_0798F.1_g219810.gene;Hma1.2p1_0800F.1_g220130.gene;Hma1.2p…
Starch and sucrose metabolism	ko00500	0.0299448	52	19	Hma1.2p1_0000F.1_g000420.gene;Hma1.2p1_0058F.1_g032580.gene;Hma1.2p1_0105F.1_g050873.gene;Hma1.2p1_0110F.1_g053060.gene;Hma1.2p1_0148F.1_g066275.gene;Hma1.2p1_0434F.1_g152140.gene;Hma1.2p1_0613F.1_g189360.gene;Hma1.2p1_0757F.1_g213440.gene;Hma1.2p1_0766F.1_g215330.gene;Hma1.2p1_0766F.1_g215340.gene;Hma1.2p1_1082F.1_g255110.gene;Hma1.2p1_1150F.1_g261820.gene;Hma1.2p1_1154F.1_g262130.gene;Hma1.2p1_…	33	Hma1.2p1_0012F.1_g007760.gene;Hma1.2p1_0016F.1_g010950.gene;Hma1.2p1_0021F.1_g014390.gene;Hma1.2p1_0023F.1_g015390.gene;Hma1.2p1_0101F.1_g049190.gene;Hma1.2p1_0107F.1_g051525.gene;Hma1.2p1_0110F.1_g053090.gene;Hma1.2p1_0158F.1_g069600.gene;Hma1.2p1_0158F.1_g070150.gene;Hma1.2p1_0177F.1_g078055.gene;Hma1.2p1_0216F.1_g091100.gene;Hma1.2p1_0218F.1_g092370.gene;Hma1.2p1_0227F.1_g096290.gene;Hma1.2p1_…
Phenylalanine metabolism	ko00360	0.0381884	14	3	Hma1.2p1_0511F.1_g168860.gene;Hma1.2p1_0511F.1_g168870.gene;NewGene_21608	11	Hma1.2p1_0032F.1_g019560.gene;Hma1.2p1_0205F.1_g087330.gene;Hma1.2p1_0205F.1_g087350.gene;Hma1.2p1_0205F.1_g087355.gene;Hma1.2p1_0223F.1_g094070.gene;Hma1.2p1_0307F.1_g119900.gene;Hma1.2p1_0357F.1_g134630.gene;Hma1.2p1_0366F.1_g136840.gene;Hma1.2p1_1356F.1_g277860.gene;Hma1.2p1_1458F.1_g284720.gene;NewGene_16410
S1_vs_S3
Phenylpropanoid biosynthesis	ko00940	5.0688e-14	97	35	Hma1.2p1_0018F.1_g012370.gene;Hma1.2p1_0018F.1_g013410.gene;Hma1.2p1_0022F.1_g014830.gene;Hma1.2p1_0038F.1_g024210.gene;Hma1.2p1_0079F.1_g041600.gene;Hma1.2p1_0148F.1_g066275.gene;Hma1.2p1_0240F.1_g100500.gene;Hma1.2p1_0263F.1_g105520.gene;Hma1.2p1_0296F.1_g116870.gene;Hma1.2p1_0312F.1_g121400.gene;Hma1.2p1_0351F.1_g132930.gene;Hma1.2p1_0360F.1_g135810.gene;Hma1.2p1_0400F.1_g144460.gene;Hma1.2p1_…	62	Hma1.2p1_0021F.1_g014390.gene;Hma1.2p1_0067F.1_g036900.gene;Hma1.2p1_0089F.1_g045300.gene;Hma1.2p1_0110F.1_g053010.gene;Hma1.2p1_0135F.1_g061920.gene;Hma1.2p1_0151F.1_g067540.gene;Hma1.2p1_0161F.1_g072150.gene;Hma1.2p1_0170F.1_g075230.gene;Hma1.2p1_0205F.1_g087330.gene;Hma1.2p1_0205F.1_g087350.gene;Hma1.2p1_0205F.1_g087355.gene;Hma1.2p1_0218F.1_g092370.gene;Hma1.2p1_0222F.1_g093700.gene;Hma1.2p1_…
Stilbenoid, diarylheptanoid and gingerol biosynthesis	ko00945	1.64428e-05	24	7	Hma1.2p1_0079F.1_g041600.gene;Hma1.2p1_0263F.1_g105520.gene;Hma1.2p1_0312F.1_g121400.gene;Hma1.2p1_1100F.1_g257030.gene;Hma1.2p1_1100F.1_g257035.gene;Hma1.2p1_2332F.1_g320090.gene;NewGene_19370	17	Hma1.2p1_0089F.1_g045300.gene;Hma1.2p1_0110F.1_g053010.gene;Hma1.2p1_0161F.1_g072150.gene;Hma1.2p1_0170F.1_g075230.gene;Hma1.2p1_0222F.1_g093700.gene;Hma1.2p1_0233F.1_g098310.gene;Hma1.2p1_0299F.1_g117865.gene;Hma1.2p1_0299F.1_g117870.gene;Hma1.2p1_0329F.1_g127210.gene;Hma1.2p1_0370F.1_g137620.gene;Hma1.2p1_0474F.1_g160550.gene;Hma1.2p1_0522F.1_g171860.gene;Hma1.2p1_0883F.1_g232320.gene;Hma1.2p1_…
Flavonoid biosynthesis	ko00941	7.51023e-05	30	9	Hma1.2p1_0079F.1_g041600.gene;Hma1.2p1_0263F.1_g105520.gene;Hma1.2p1_0312F.1_g121400.gene;Hma1.2p1_0761F.1_g214300.gene;Hma1.2p1_1100F.1_g257030.gene;Hma1.2p1_1100F.1_g257035.gene;Hma1.2p1_1385F.1_g279680.gene;Hma1.2p1_2332F.1_g320090.gene;NewGene_19370	21	Hma1.2p1_0089F.1_g045300.gene;Hma1.2p1_0110F.1_g053010.gene;Hma1.2p1_0161F.1_g072150.gene;Hma1.2p1_0170F.1_g075230.gene;Hma1.2p1_0203F.1_g086140.gene;Hma1.2p1_0222F.1_g093700.gene;Hma1.2p1_0233F.1_g098310.gene;Hma1.2p1_0299F.1_g117865.gene;Hma1.2p1_0299F.1_g117870.gene;Hma1.2p1_0322F.1_g124690.gene;Hma1.2p1_0329F.1_g127210.gene;Hma1.2p1_0370F.1_g137620.gene;Hma1.2p1_0474F.1_g160550.gene;Hma1.2p1_…
MAPK signaling pathway - plant	ko04016	0.000356499	83	59	Hma1.2p1_0007F.1_g005340.gene;Hma1.2p1_0017F.1_g011470.gene;Hma1.2p1_0022F.1_g014480.gene;Hma1.2p1_0036F.1_g023400.gene;Hma1.2p1_0057F.1_g032130.gene;Hma1.2p1_0065F.1_g035130.gene;Hma1.2p1_0074F.1_g038790.gene;Hma1.2p1_0091F.1_g046570.gene;Hma1.2p1_0099F.1_g048590.gene;Hma1.2p1_0109F.1_g052520.gene;Hma1.2p1_0109F.1_g052680.gene;Hma1.2p1_0180F.1_g079870.gene;Hma1.2p1_0191F.1_g083450.gene;Hma1.2p1_…	24	Hma1.2p1_0032F.1_g018930.gene;Hma1.2p1_0085F.1_g044850.gene;Hma1.2p1_0174F.1_g076710.gene;Hma1.2p1_0174F.1_g077020.gene;Hma1.2p1_0292F.1_g115580.gene;Hma1.2p1_0435F.1_g152315.gene;Hma1.2p1_0435F.1_g152330.gene;Hma1.2p1_0459F.1_g157270.gene;Hma1.2p1_0511F.1_g168970.gene;Hma1.2p1_0552F.1_g177590.gene;Hma1.2p1_0552F.1_g177600.gene;Hma1.2p1_0571F.1_g180710.gene;Hma1.2p1_0597F.1_g186410.gene;Hma1.2p1_…
DNA replication	ko03030	0.000374849	29	12	Hma1.2p1_0500F.1_g167090.gene;Hma1.2p1_1025F.1_g249360.gene;NewGene_11299;NewGene_1168;NewGene_13219;NewGene_15051;NewGene_16825;NewGene_1697;NewGene_17065;NewGene_4135;NewGene_5810;NewGene_7114	17	Hma1.2p1_0017F.1_g011490.gene;Hma1.2p1_0028F.1_g017220.gene;Hma1.2p1_0060F.1_g033050.gene;Hma1.2p1_0065F.1_g035160.gene;Hma1.2p1_0166F.1_g073510.gene;Hma1.2p1_0259F.1_g104280.gene;Hma1.2p1_0272F.1_g109190.gene;Hma1.2p1_0305F.1_g119455.gene;Hma1.2p1_0486F.1_g163240.gene;Hma1.2p1_0710F.1_g207410.gene;Hma1.2p1_0738F.1_g210950.gene;Hma1.2p1_1340F.1_g276720.gene;NewGene_18996;NewGene_18997;NewGene_258…
Starch and sucrose metabolism	ko00500	0.000523804	68	28	Hma1.2p1_0012F.1_g007430.gene;Hma1.2p1_0038F.1_g024210.gene;Hma1.2p1_0085F.1_g044235.gene;Hma1.2p1_0089F.1_g045330.gene;Hma1.2p1_0101F.1_g049250.gene;Hma1.2p1_0144F.1_g065110.gene;Hma1.2p1_0148F.1_g066275.gene;Hma1.2p1_0308F.1_g120080.gene;Hma1.2p1_0417F.1_g148850.gene;Hma1.2p1_0445F.1_g154440.gene;Hma1.2p1_0638F.1_g193750.gene;Hma1.2p1_0669F.1_g200280.gene;Hma1.2p1_0766F.1_g215330.gene;Hma1.2p1_…	40	Hma1.2p1_0021F.1_g014390.gene;Hma1.2p1_0034F.1_g021370.gene;Hma1.2p1_0036F.1_g023200.gene;Hma1.2p1_0110F.1_g053070.gene;Hma1.2p1_0110F.1_g053090.gene;Hma1.2p1_0156F.1_g068770.gene;Hma1.2p1_0157F.1_g069380.gene;Hma1.2p1_0158F.1_g069600.gene;Hma1.2p1_0179F.1_g079170.gene;Hma1.2p1_0203F.1_g086410.gene;Hma1.2p1_0216F.1_g091100.gene;Hma1.2p1_0218F.1_g092370.gene;Hma1.2p1_0218F.1_g092770.gene;Hma1.2p1_…
Cyanoamino acid metabolism	ko00460	0.0149545	26	16	Hma1.2p1_0038F.1_g024210.gene;Hma1.2p1_0148F.1_g066275.gene;Hma1.2p1_0225F.1_g094710.gene;Hma1.2p1_0240F.1_g100290.gene;Hma1.2p1_0417F.1_g148850.gene;Hma1.2p1_0669F.1_g200280.gene;Hma1.2p1_0784F.1_g217050.gene;Hma1.2p1_1154F.1_g262115.gene;Hma1.2p1_1154F.1_g262130.gene;Hma1.2p1_1154F.1_g262140.gene;Hma1.2p1_1154F.1_g262170.gene;Hma1.2p1_1575F.1_g291580.gene;Hma1.2p1_1630F.1_g294540.gene;Hma1.2p1_…	10	Hma1.2p1_0021F.1_g014390.gene;Hma1.2p1_0218F.1_g092370.gene;Hma1.2p1_0227F.1_g096290.gene;Hma1.2p1_0354F.1_g133510.gene;Hma1.2p1_0546F.1_g176220.gene;Hma1.2p1_0687F.1_g203500.gene;Hma1.2p1_1010F.1_g247310.gene;Hma1.2p1_1286F.1_g273090.gene;Hma1.2p1_1575F.1_g291610.gene;Hma1.2p1_3597F.1_g336960.gene
Pentose and glucuronate interconversions	ko00040	0.0162214	48	19	Hma1.2p1_0050F.1_g029210.gene;Hma1.2p1_0160F.1_g070990.gene;Hma1.2p1_0179F.1_g079250.gene;Hma1.2p1_0247F.1_g101790.gene;Hma1.2p1_0449F.1_g155060.gene;Hma1.2p1_0547F.1_g176610.gene;Hma1.2p1_0567F.1_g180060.gene;Hma1.2p1_0623F.1_g190940.gene;Hma1.2p1_0765F.1_g215050.gene;Hma1.2p1_0813F.1_g222470.gene;Hma1.2p1_0851F.1_g228270.gene;Hma1.2p1_1096F.1_g256680.gene;Hma1.2p1_1258F.1_g270870.gene;Hma1.2p1_…	29	Hma1.2p1_0032F.1_g019320.gene;Hma1.2p1_0034F.1_g021370.gene;Hma1.2p1_0036F.1_g022920.gene;Hma1.2p1_0036F.1_g022930.gene;Hma1.2p1_0079F.1_g041310.gene;Hma1.2p1_0083F.1_g042830.gene;Hma1.2p1_0125F.1_g058520.gene;Hma1.2p1_0138F.1_g063180.gene;Hma1.2p1_0179F.1_g079330.gene;Hma1.2p1_0279F.1_g112010.gene;Hma1.2p1_0327F.1_g126440.gene;Hma1.2p1_0330F.1_g127490.gene;Hma1.2p1_0346F.1_g131610.gene;Hma1.2p1_…
Anthocyanin biosynthesis	ko00942	0.0189154	5	2	Hma1.2p1_0044F.1_g026370.gene;Hma1.2p1_0413F.1_g147420.gene	3	Hma1.2p1_0498F.1_g166690.gene;Hma1.2p1_0498F.1_g166700.gene;Hma1.2p1_2725F.1_g327600.gene
ABC transporters	ko02010	0.0342732	27	17	Hma1.2p1_0162F.1_g072200.gene;Hma1.2p1_0216F.1_g091385.gene;Hma1.2p1_0414F.1_g147850.gene;Hma1.2p1_0449F.1_g155490.gene;Hma1.2p1_0539F.1_g174570.gene;Hma1.2p1_0695F.1_g204490.gene;Hma1.2p1_0695F.1_g204500.gene;Hma1.2p1_0784F.1_g217130.gene;Hma1.2p1_0846F.1_g227660.gene;Hma1.2p1_0849F.1_g228015.gene;Hma1.2p1_1243F.1_g269950.gene;Hma1.2p1_1713F.1_g298930.gene;Hma1.2p1_2066F.1_g313073.gene;Hma1.2p1_…	10	Hma1.2p1_0211F.1_g089880.gene;Hma1.2p1_0408F.1_g146330.gene;Hma1.2p1_0461F.1_g157730.gene;Hma1.2p1_0815F.1_g222790.gene;Hma1.2p1_0856F.1_g229120.gene;Hma1.2p1_0889F.1_g232980.gene;Hma1.2p1_0970F.1_g242730.gene;Hma1.2p1_0994F.1_g245591.gene;NewGene_14;NewGene_21104
Cysteine and methionine metabolism	ko00270	0.0342732	29	11	Hma1.2p1_0176F.1_g077700.gene;Hma1.2p1_0388F.1_g142210.gene;Hma1.2p1_0567F.1_g180020.gene;Hma1.2p1_0597F.1_g186480.gene;Hma1.2p1_0663F.1_g198900.gene;Hma1.2p1_0800F.1_g219960.gene;Hma1.2p1_0828F.1_g225110.gene;NewGene_1258;NewGene_14224;NewGene_4845;NewGene_8664	18	Hma1.2p1_0052F.1_g030460.gene;Hma1.2p1_0061F.1_g033950.gene;Hma1.2p1_0090F.1_g045600.gene;Hma1.2p1_0106F.1_g051080.gene;Hma1.2p1_0300F.1_g118150.gene;Hma1.2p1_0349F.1_g132080.gene;Hma1.2p1_0435F.1_g152450.gene;Hma1.2p1_0768F.1_g215630.gene;Hma1.2p1_0800F.1_g220030.gene;Hma1.2p1_0840F.1_g226750.gene;Hma1.2p1_0992F.1_g245170.gene;Hma1.2p1_1286F.1_g273080.gene;Hma1.2p1_1302F.1_g274370.gene;Hma1.2p1_…
Photosynthesis	ko00195	0.0451062	20	1	Hma1.2p1_1928F.1_g307875.gene	19	Hma1.2p1_0023F.1_g015810.gene;Hma1.2p1_0066F.1_g036630.gene;Hma1.2p1_0079F.1_g041330.gene;Hma1.2p1_0129F.1_g060200.gene;Hma1.2p1_0226F.1_g095270.gene;Hma1.2p1_0243F.1_g100880.gene;Hma1.2p1_0258F.1_g104070.gene;Hma1.2p1_0261F.1_g104890.gene;Hma1.2p1_0276F.1_g111290.gene;Hma1.2p1_0315F.1_g122190.gene;Hma1.2p1_0357F.1_g134150.gene;Hma1.2p1_0578F.1_g182520.gene;Hma1.2p1_0602F.1_g187350.gene;Hma1.2p1_…
Fatty acid elongation	ko00062	0.0488537	11	6	Hma1.2p1_0018F.1_g012900.gene;Hma1.2p1_0061F.1_g033960.gene;Hma1.2p1_0469F.1_g159090.gene;Hma1.2p1_0897F.1_g234230.gene;Hma1.2p1_1904F.1_g307150.gene;Hma1.2p1_2563F.1_g324460.gene	5	Hma1.2p1_0066F.1_g036340.gene;Hma1.2p1_0079F.1_g041350.gene;Hma1.2p1_0207F.1_g087780.gene;Hma1.2p1_0678F.1_g202090.gene;Hma1.2p1_1697F.1_g298110.gene
Glycerolipid metabolism	ko00561	0.0573153	26	17	Hma1.2p1_0016F.1_g011070.gene;Hma1.2p1_0034F.1_g021620.gene;Hma1.2p1_0051F.1_g029780.gene;Hma1.2p1_0151F.1_g067230.gene;Hma1.2p1_0289F.1_g114340.gene;Hma1.2p1_0296F.1_g116880.gene;Hma1.2p1_0385F.1_g141530.gene;Hma1.2p1_0451F.1_g155760.gene;Hma1.2p1_0510F.1_g168830.gene;Hma1.2p1_0554F.1_g177920.gene;Hma1.2p1_0679F.1_g202170.gene;Hma1.2p1_0679F.1_g202190.gene;Hma1.2p1_0965F.1_g242070.gene;Hma1.2p1_…	9	Hma1.2p1_0015F.1_g010630.gene;Hma1.2p1_0023F.1_g015690.gene;Hma1.2p1_0051F.1_g029770.gene;Hma1.2p1_0138F.1_g063180.gene;Hma1.2p1_0244F.1_g101320.gene;Hma1.2p1_0669F.1_g200190.gene;Hma1.2p1_0802F.1_g220550.gene;Hma1.2p1_0967F.1_g242275.gene;Hma1.2p1_1797F.1_g302830.gene
Plant hormone signal transduction	ko04075	0.0989733	95	60	Hma1.2p1_0007F.1_g005340.gene;Hma1.2p1_0022F.1_g014480.gene;Hma1.2p1_0032F.1_g019540.gene;Hma1.2p1_0056F.1_g031840.gene;Hma1.2p1_0057F.1_g032130.gene;Hma1.2p1_0060F.1_g033430.gene;Hma1.2p1_0084F.1_g043680.gene;Hma1.2p1_0090F.1_g046090.gene;Hma1.2p1_0090F.1_g046100.gene;Hma1.2p1_0102F.1_g049740.gene;Hma1.2p1_0180F.1_g079870.gene;Hma1.2p1_0187F.1_g082110.gene;Hma1.2p1_0215F.1_g090870.gene;Hma1.2p1_…	35	Hma1.2p1_0014F.1_g009250.gene;Hma1.2p1_0023F.1_g015360.gene;Hma1.2p1_0032F.1_g019920.gene;Hma1.2p1_0032F.1_g019970.gene;Hma1.2p1_0161F.1_g072080.gene;Hma1.2p1_0179F.1_g079350.gene;Hma1.2p1_0208F.1_g088310.gene;Hma1.2p1_0209F.1_g088650.gene;Hma1.2p1_0209F.1_g089280.gene;Hma1.2p1_0233F.1_g098340.gene;Hma1.2p1_0237F.1_g099390.gene;Hma1.2p1_0264F.1_g105880.gene;Hma1.2p1_0270F.1_g108260.gene;Hma1.2p1_…
Benzoxazinoid biosynthesis	ko00402	0.120161	9	8	Hma1.2p1_0144F.1_g065060.gene;Hma1.2p1_0267F.1_g107490.gene;Hma1.2p1_0267F.1_g107500.gene;Hma1.2p1_0310F.1_g120639.gene;Hma1.2p1_0650F.1_g195600.gene;Hma1.2p1_0747F.1_g212445.gene;Hma1.2p1_0747F.1_g212450.gene;NewGene_2451	1	Hma1.2p1_0747F.1_g212460.gene
Plant-pathogen interaction	ko04626	0.125437	129	91	Hma1.2p1_0002F.1_g002000.gene;Hma1.2p1_0007F.1_g005340.gene;Hma1.2p1_0018F.1_g012900.gene;Hma1.2p1_0036F.1_g023400.gene;Hma1.2p1_0059F.1_g032660.gene;Hma1.2p1_0061F.1_g033960.gene;Hma1.2p1_0065F.1_g035130.gene;Hma1.2p1_0077F.1_g039680.gene;Hma1.2p1_0091F.1_g046570.gene;Hma1.2p1_0109F.1_g052520.gene;Hma1.2p1_0135F.1_g061930.gene;Hma1.2p1_0145F.1_g065280.gene;Hma1.2p1_0155F.1_g068600.gene;Hma1.2p1_…	38	Hma1.2p1_0064F.1_g034910.gene;Hma1.2p1_0066F.1_g036290.gene;Hma1.2p1_0066F.1_g036340.gene;Hma1.2p1_0090F.1_g045660.gene;Hma1.2p1_0163F.1_g072450.gene;Hma1.2p1_0174F.1_g077020.gene;Hma1.2p1_0207F.1_g087780.gene;Hma1.2p1_0253F.1_g103140.gene;Hma1.2p1_0435F.1_g152315.gene;Hma1.2p1_0435F.1_g152330.gene;Hma1.2p1_0459F.1_g157270.gene;Hma1.2p1_0461F.1_g157890.gene;Hma1.2p1_0513F.1_g169520.gene;Hma1.2p1_…
Homologous recombination	ko03440	0.135832	29	14	Hma1.2p1_0315F.1_g122210.gene;Hma1.2p1_0476F.1_g160810.gene;Hma1.2p1_0956F.1_g241225.gene;Hma1.2p1_1025F.1_g249360.gene;Hma1.2p1_1453F.1_g284320.gene;NewGene_11299;NewGene_1168;NewGene_13219;NewGene_13280;NewGene_15051;NewGene_1697;NewGene_4135;NewGene_5810;NewGene_7114	15	Hma1.2p1_0060F.1_g033050.gene;Hma1.2p1_0203F.1_g086730.gene;Hma1.2p1_0272F.1_g109190.gene;Hma1.2p1_0375F.1_g138840.gene;Hma1.2p1_0669F.1_g200150.gene;Hma1.2p1_0673F.1_g201220.gene;Hma1.2p1_0689F.1_g203770.gene;Hma1.2p1_0689F.1_g203780.gene;Hma1.2p1_0998F.1_g246060.gene;Hma1.2p1_1162F.1_g262750.gene;Hma1.2p1_1271F.1_g271710.gene;Hma1.2p1_1849F.1_g305300.gene;Hma1.2p1_2802F.1_g328820.gene;NewGene_6…
Phenylalanine metabolism	ko00360	0.14154	15	4	Hma1.2p1_0032F.1_g019560.gene;Hma1.2p1_1333F.1_g276230.gene;Hma1.2p1_1409F.1_g281575.gene;NewGene_8664	11	Hma1.2p1_0205F.1_g087330.gene;Hma1.2p1_0205F.1_g087350.gene;Hma1.2p1_0205F.1_g087355.gene;Hma1.2p1_0307F.1_g119900.gene;Hma1.2p1_0366F.1_g136840.gene;Hma1.2p1_0745F.1_g211940.gene;Hma1.2p1_1326F.1_g275880.gene;Hma1.2p1_1356F.1_g277860.gene;Hma1.2p1_1458F.1_g284720.gene;NewGene_16410;NewGene_5110
Glyoxylate and dicarboxylate metabolism	ko00630	0.149606	23	9	Hma1.2p1_0014F.1_g009775.gene;Hma1.2p1_0026F.1_g016490.gene;Hma1.2p1_0099F.1_g048590.gene;Hma1.2p1_0469F.1_g159070.gene;Hma1.2p1_0766F.1_g215350.gene;Hma1.2p1_0766F.1_g215370.gene;Hma1.2p1_1082F.1_g255120.gene;Hma1.2p1_1940F.1_g308330.gene;NewGene_11627	14	Hma1.2p1_0085F.1_g044850.gene;Hma1.2p1_0091F.1_g046500.gene;Hma1.2p1_0435F.1_g152450.gene;Hma1.2p1_0472F.1_g159940.gene;Hma1.2p1_0505F.1_g168120.gene;Hma1.2p1_0511F.1_g169160.gene;Hma1.2p1_0585F.1_g183560.gene;Hma1.2p1_0908F.1_g235630.gene;Hma1.2p1_0908F.1_g235640.gene;Hma1.2p1_0992F.1_g245170.gene;Hma1.2p1_1109F.1_g257960.gene;Hma1.2p1_1286F.1_g273090.gene;Hma1.2p1_1957F.1_g309050.gene;Hma1.2p1_…
S2_vs_S3
Photosynthesis - antenna proteins	ko00196	3.44307e-20	26	0		26	Hma1.2p1_0060F.1_g033660.gene;Hma1.2p1_0065F.1_g035470.gene;Hma1.2p1_0133F.1_g061400.gene;Hma1.2p1_0137F.1_g062350.gene;Hma1.2p1_0164F.1_g073160.gene;Hma1.2p1_0164F.1_g073170.gene;Hma1.2p1_0179F.1_g079340.gene;Hma1.2p1_0217F.1_g091850.gene;Hma1.2p1_0268F.1_g107600.gene;Hma1.2p1_0275F.1_g110750.gene;Hma1.2p1_0378F.1_g139700.gene;Hma1.2p1_0522F.1_g171530.gene;Hma1.2p1_0805F.1_g221180.gene;Hma1.2p1_…
Phenylpropanoid biosynthesis	ko00940	9.23792e-15	90	27	Hma1.2p1_0022F.1_g014830.gene;Hma1.2p1_0079F.1_g041600.gene;Hma1.2p1_0144F.1_g064690.gene;Hma1.2p1_0148F.1_g066275.gene;Hma1.2p1_0239F.1_g100030.gene;Hma1.2p1_0240F.1_g100500.gene;Hma1.2p1_0263F.1_g105520.gene;Hma1.2p1_0312F.1_g121400.gene;Hma1.2p1_0351F.1_g132930.gene;Hma1.2p1_0360F.1_g135790.gene;Hma1.2p1_0360F.1_g135810.gene;Hma1.2p1_0417F.1_g148850.gene;Hma1.2p1_0513F.1_g169480.gene;Hma1.2p1_…	63	Hma1.2p1_0079F.1_g041560.gene;Hma1.2p1_0081F.1_g042520.gene;Hma1.2p1_0110F.1_g053010.gene;Hma1.2p1_0170F.1_g075220.gene;Hma1.2p1_0170F.1_g075230.gene;Hma1.2p1_0205F.1_g087330.gene;Hma1.2p1_0205F.1_g087350.gene;Hma1.2p1_0234F.1_g098430.gene;Hma1.2p1_0234F.1_g098440.gene;Hma1.2p1_0234F.1_g098450.gene;Hma1.2p1_0292F.1_g115750.gene;Hma1.2p1_0299F.1_g117865.gene;Hma1.2p1_0299F.1_g117870.gene;Hma1.2p1_…
Photosynthesis	ko00195	5.6799e-12	37	2	Hma1.2p1_1928F.1_g307875.gene;Hma1.2p1_2167F.1_g315895.gene	35	Hma1.2p1_0023F.1_g015810.gene;Hma1.2p1_0066F.1_g036630.gene;Hma1.2p1_0079F.1_g041330.gene;Hma1.2p1_0123F.1_g058160.gene;Hma1.2p1_0129F.1_g060200.gene;Hma1.2p1_0161F.1_g071640.gene;Hma1.2p1_0172F.1_g076240.gene;Hma1.2p1_0193F.1_g084500.gene;Hma1.2p1_0226F.1_g095270.gene;Hma1.2p1_0258F.1_g104070.gene;Hma1.2p1_0261F.1_g104890.gene;Hma1.2p1_0276F.1_g111290.gene;Hma1.2p1_0315F.1_g122190.gene;Hma1.2p1_…
Flavonoid biosynthesis	ko00941	3.47406e-11	38	5	Hma1.2p1_0079F.1_g041600.gene;Hma1.2p1_0263F.1_g105520.gene;Hma1.2p1_0312F.1_g121400.gene;Hma1.2p1_0761F.1_g214300.gene;NewGene_19370	33	Hma1.2p1_0079F.1_g041560.gene;Hma1.2p1_0110F.1_g053010.gene;Hma1.2p1_0139F.1_g063310.gene;Hma1.2p1_0170F.1_g075220.gene;Hma1.2p1_0170F.1_g075230.gene;Hma1.2p1_0203F.1_g086140.gene;Hma1.2p1_0234F.1_g098430.gene;Hma1.2p1_0234F.1_g098440.gene;Hma1.2p1_0234F.1_g098450.gene;Hma1.2p1_0299F.1_g117865.gene;Hma1.2p1_0299F.1_g117870.gene;Hma1.2p1_0322F.1_g124690.gene;Hma1.2p1_0352F.1_g133090.gene;Hma1.2p1_…
Stilbenoid, diarylheptanoid and gingerol biosynthesis	ko00945	5.07985e-07	24	4	Hma1.2p1_0079F.1_g041600.gene;Hma1.2p1_0263F.1_g105520.gene;Hma1.2p1_0312F.1_g121400.gene;NewGene_19370	20	Hma1.2p1_0079F.1_g041560.gene;Hma1.2p1_0110F.1_g053010.gene;Hma1.2p1_0170F.1_g075220.gene;Hma1.2p1_0170F.1_g075230.gene;Hma1.2p1_0234F.1_g098430.gene;Hma1.2p1_0234F.1_g098440.gene;Hma1.2p1_0234F.1_g098450.gene;Hma1.2p1_0299F.1_g117865.gene;Hma1.2p1_0299F.1_g117870.gene;Hma1.2p1_0522F.1_g171860.gene;Hma1.2p1_0635F.1_g193220.gene;Hma1.2p1_0784F.1_g217090.gene;Hma1.2p1_0883F.1_g232320.gene;Hma1.2p1_…
MAPK signaling pathway - plant	ko04016	0.000110286	76	43	Hma1.2p1_0007F.1_g005340.gene;Hma1.2p1_0017F.1_g011470.gene;Hma1.2p1_0022F.1_g014480.gene;Hma1.2p1_0057F.1_g032130.gene;Hma1.2p1_0074F.1_g038790.gene;Hma1.2p1_0091F.1_g046570.gene;Hma1.2p1_0099F.1_g048590.gene;Hma1.2p1_0099F.1_g048780.gene;Hma1.2p1_0109F.1_g052520.gene;Hma1.2p1_0157F.1_g069330.gene;Hma1.2p1_0180F.1_g079870.gene;Hma1.2p1_0191F.1_g083450.gene;Hma1.2p1_0229F.1_g097120.gene;Hma1.2p1_…	33	Hma1.2p1_0032F.1_g018930.gene;Hma1.2p1_0036F.1_g023400.gene;Hma1.2p1_0065F.1_g035130.gene;Hma1.2p1_0115F.1_g055640.gene;Hma1.2p1_0174F.1_g077020.gene;Hma1.2p1_0267F.1_g107320.gene;Hma1.2p1_0273F.1_g109800.gene;Hma1.2p1_0292F.1_g115580.gene;Hma1.2p1_0430F.1_g151260.gene;Hma1.2p1_0435F.1_g152280.gene;Hma1.2p1_0435F.1_g152315.gene;Hma1.2p1_0435F.1_g152330.gene;Hma1.2p1_0435F.1_g152470.gene;Hma1.2p1_…
ABC transporters	ko02010	0.000178442	31	18	Hma1.2p1_0162F.1_g072200.gene;Hma1.2p1_0216F.1_g091385.gene;Hma1.2p1_0449F.1_g155490.gene;Hma1.2p1_0489F.1_g164010.gene;Hma1.2p1_0539F.1_g174570.gene;Hma1.2p1_0571F.1_g180700.gene;Hma1.2p1_0846F.1_g227660.gene;Hma1.2p1_0846F.1_g227670.gene;Hma1.2p1_0849F.1_g228015.gene;Hma1.2p1_0856F.1_g229120.gene;Hma1.2p1_1154F.1_g262180.gene;Hma1.2p1_1243F.1_g269950.gene;Hma1.2p1_1617F.1_g293850.gene;Hma1.2p1_…	13	Hma1.2p1_0207F.1_g087950.gene;Hma1.2p1_0343F.1_g130820.gene;Hma1.2p1_0375F.1_g138930.gene;Hma1.2p1_0430F.1_g151450.gene;Hma1.2p1_0679F.1_g202370.gene;Hma1.2p1_0784F.1_g217130.gene;Hma1.2p1_0889F.1_g232980.gene;Hma1.2p1_0970F.1_g242730.gene;Hma1.2p1_2257F.1_g318270.gene;NewGene_13187;NewGene_16;NewGene_21104;NewGene_9049
Cutin, suberine and wax biosynthesis	ko00073	0.0011479	19	8	Hma1.2p1_0112F.1_g054610.gene;Hma1.2p1_0334F.1_g128610.gene;Hma1.2p1_0388F.1_g142350.gene;Hma1.2p1_0496F.1_g165820.gene;Hma1.2p1_0813F.1_g222570.gene;Hma1.2p1_0940F.1_g239600.gene;NewGene_14762;NewGene_4701	11	Hma1.2p1_0227F.1_g096360.gene;Hma1.2p1_0305F.1_g119610.gene;Hma1.2p1_0310F.1_g120940.gene;Hma1.2p1_0620F.1_g190520.gene;Hma1.2p1_0650F.1_g195510.gene;Hma1.2p1_0775F.1_g216530.gene;Hma1.2p1_1531F.1_g289260.gene;NewGene_3407;NewGene_3408;NewGene_7205;NewGene_937
Glutathione metabolism	ko00480	0.0057524	28	3	Hma1.2p1_0209F.1_g088720.gene;Hma1.2p1_0443F.1_g154010.gene;Hma1.2p1_0491F.1_g164390.gene	25	Hma1.2p1_0012F.1_g007520.gene;Hma1.2p1_0028F.1_g017320.gene;Hma1.2p1_0111F.1_g053600.gene;Hma1.2p1_0158F.1_g069560.gene;Hma1.2p1_0170F.1_g075170.gene;Hma1.2p1_0170F.1_g075180.gene;Hma1.2p1_0198F.1_g085440.gene;Hma1.2p1_0353F.1_g133280.gene;Hma1.2p1_0353F.1_g133285.gene;Hma1.2p1_0353F.1_g133290.gene;Hma1.2p1_0375F.1_g138560.gene;Hma1.2p1_0547F.1_g176540.gene;Hma1.2p1_0671F.1_g200600.gene;Hma1.2p1_…
Glycerolipid metabolism	ko00561	0.0057524	27	18	Hma1.2p1_0012F.1_g007790.gene;Hma1.2p1_0016F.1_g011070.gene;Hma1.2p1_0034F.1_g021620.gene;Hma1.2p1_0051F.1_g029780.gene;Hma1.2p1_0151F.1_g067230.gene;Hma1.2p1_0296F.1_g116880.gene;Hma1.2p1_0385F.1_g141530.gene;Hma1.2p1_0405F.1_g145560.gene;Hma1.2p1_0510F.1_g168830.gene;Hma1.2p1_0554F.1_g177920.gene;Hma1.2p1_0679F.1_g202170.gene;Hma1.2p1_0679F.1_g202190.gene;Hma1.2p1_0780F.1_g216800.gene;Hma1.2p1_…	9	Hma1.2p1_0051F.1_g029770.gene;Hma1.2p1_0090F.1_g045920.gene;Hma1.2p1_0546F.1_g176150.gene;Hma1.2p1_0669F.1_g200190.gene;Hma1.2p1_0967F.1_g242275.gene;Hma1.2p1_1936F.1_g308210.gene;Hma1.2p1_2516F.1_g323690.gene;NewGene_19715;NewGene_19717
Plant hormone signal transduction	ko04075	0.0081461	92	55	Hma1.2p1_0007F.1_g005340.gene;Hma1.2p1_0012F.1_g007340.gene;Hma1.2p1_0022F.1_g014480.gene;Hma1.2p1_0030F.1_g018300.gene;Hma1.2p1_0032F.1_g019540.gene;Hma1.2p1_0057F.1_g032130.gene;Hma1.2p1_0084F.1_g043680.gene;Hma1.2p1_0090F.1_g046090.gene;Hma1.2p1_0090F.1_g046100.gene;Hma1.2p1_0099F.1_g048780.gene;Hma1.2p1_0102F.1_g049740.gene;Hma1.2p1_0180F.1_g079870.gene;Hma1.2p1_0187F.1_g082110.gene;Hma1.2p1_…	37	Hma1.2p1_0009F.1_g006250.gene;Hma1.2p1_0023F.1_g015360.gene;Hma1.2p1_0049F.1_g028320.gene;Hma1.2p1_0051F.1_g029860.gene;Hma1.2p1_0071F.1_g038010.gene;Hma1.2p1_0115F.1_g055640.gene;Hma1.2p1_0127F.1_g059710.gene;Hma1.2p1_0134F.1_g061590.gene;Hma1.2p1_0180F.1_g079840.gene;Hma1.2p1_0187F.1_g082180.gene;Hma1.2p1_0267F.1_g107320.gene;Hma1.2p1_0273F.1_g109800.gene;Hma1.2p1_0275F.1_g110520.gene;Hma1.2p1_…
Cyanoamino acid metabolism	ko00460	0.0147789	23	12	Hma1.2p1_0148F.1_g066275.gene;Hma1.2p1_0417F.1_g148850.gene;Hma1.2p1_0575F.1_g181740.gene;Hma1.2p1_0669F.1_g200280.gene;Hma1.2p1_0687F.1_g203490.gene;Hma1.2p1_1154F.1_g262115.gene;Hma1.2p1_1154F.1_g262130.gene;Hma1.2p1_1154F.1_g262140.gene;Hma1.2p1_1630F.1_g294540.gene;Hma1.2p1_1715F.1_g299030.gene;NewGene_13152;NewGene_5324	11	Hma1.2p1_0012F.1_g007520.gene;Hma1.2p1_0190F.1_g082960.gene;Hma1.2p1_0225F.1_g094710.gene;Hma1.2p1_0225F.1_g094740.gene;Hma1.2p1_0308F.1_g120300.gene;Hma1.2p1_0357F.1_g134550.gene;Hma1.2p1_0375F.1_g138560.gene;Hma1.2p1_0434F.1_g152140.gene;Hma1.2p1_0704F.1_g206570.gene;Hma1.2p1_1154F.1_g262170.gene;Hma1.2p1_2337F.1_g320210.gene
Betalain biosynthesis	ko00965	0.0199193	8	5	Hma1.2p1_0044F.1_g026010.gene;Hma1.2p1_0052F.1_g030040.gene;Hma1.2p1_0225F.1_g095010.gene;Hma1.2p1_0357F.1_g134630.gene;Hma1.2p1_0590F.1_g185143.gene	3	Hma1.2p1_0104F.1_g049940.gene;Hma1.2p1_0224F.1_g094570.gene;NewGene_5110
Flavone and flavonol biosynthesis	ko00944	0.043989	5	1	Hma1.2p1_0761F.1_g214300.gene	4	Hma1.2p1_0139F.1_g063310.gene;Hma1.2p1_0322F.1_g124690.gene;Hma1.2p1_0352F.1_g133090.gene;NewGene_19971
Diterpenoid biosynthesis	ko00904	0.045731	17	3	Hma1.2p1_0020F.1_g013915.gene;Hma1.2p1_0023F.1_g015330.gene;Hma1.2p1_0822F.1_g224470.gene	14	Hma1.2p1_0129F.1_g060100.gene;Hma1.2p1_0245F.1_g101490.gene;Hma1.2p1_0280F.1_g112980.gene;Hma1.2p1_0325F.1_g125920.gene;Hma1.2p1_0528F.1_g172970.gene;Hma1.2p1_0667F.1_g199646.gene;Hma1.2p1_0667F.1_g199650.gene;Hma1.2p1_0682F.1_g202540.gene;Hma1.2p1_0729F.1_g209550.gene;Hma1.2p1_1146F.1_g261460.gene;Hma1.2p1_1739F.1_g300010.gene;NewGene_13104;NewGene_17375;NewGene_21211
Starch and sucrose metabolism	ko00500	0.0531367	51	28	Hma1.2p1_0012F.1_g007430.gene;Hma1.2p1_0012F.1_g007760.gene;Hma1.2p1_0016F.1_g010950.gene;Hma1.2p1_0089F.1_g045330.gene;Hma1.2p1_0107F.1_g051240.gene;Hma1.2p1_0144F.1_g065110.gene;Hma1.2p1_0148F.1_g066275.gene;Hma1.2p1_0243F.1_g101040.gene;Hma1.2p1_0308F.1_g120080.gene;Hma1.2p1_0417F.1_g148850.gene;Hma1.2p1_0445F.1_g154440.gene;Hma1.2p1_0638F.1_g193750.gene;Hma1.2p1_0669F.1_g200280.gene;Hma1.2p1_…	23	Hma1.2p1_0034F.1_g021370.gene;Hma1.2p1_0036F.1_g023200.gene;Hma1.2p1_0110F.1_g053060.gene;Hma1.2p1_0110F.1_g053070.gene;Hma1.2p1_0110F.1_g053090.gene;Hma1.2p1_0179F.1_g079170.gene;Hma1.2p1_0218F.1_g092770.gene;Hma1.2p1_0357F.1_g134550.gene;Hma1.2p1_0434F.1_g152140.gene;Hma1.2p1_0494F.1_g165400.gene;Hma1.2p1_0743F.1_g211610.gene;Hma1.2p1_0757F.1_g213440.gene;Hma1.2p1_0766F.1_g215340.gene;Hma1.2p1_…
Taurine and hypotaurine metabolism	ko00430	0.119905	3	0		3	Hma1.2p1_0012F.1_g007520.gene;Hma1.2p1_0375F.1_g138560.gene;Hma1.2p1_2337F.1_g320210.gene
Linoleic acid metabolism	ko00591	0.140225	5	3	Hma1.2p1_0686F.1_g203361.gene;Hma1.2p1_0928F.1_g237695.gene;NewGene_8992	2	Hma1.2p1_0811F.1_g222180.gene;Hma1.2p1_1077F.1_g254690.gene
Isoquinoline alkaloid biosynthesis	ko00950	0.146409	13	5	Hma1.2p1_0032F.1_g019560.gene;Hma1.2p1_0223F.1_g094070.gene;Hma1.2p1_0357F.1_g134630.gene;NewGene_10981;NewGene_8664	8	Hma1.2p1_0144F.1_g065000.gene;Hma1.2p1_0191F.1_g083150.gene;Hma1.2p1_0488F.1_g163870.gene;Hma1.2p1_0488F.1_g163890.gene;Hma1.2p1_0511F.1_g168860.gene;Hma1.2p1_0511F.1_g168870.gene;Hma1.2p1_0745F.1_g211940.gene;NewGene_5110
Zeatin biosynthesis	ko00908	0.195097	11	4	Hma1.2p1_0061F.1_g033780.gene;Hma1.2p1_0066F.1_g036720.gene;Hma1.2p1_0579F.1_g182670.gene;NewGene_6162	7	Hma1.2p1_0026F.1_g016720.gene;Hma1.2p1_0547F.1_g176450.gene;Hma1.2p1_0547F.1_g176460.gene;Hma1.2p1_0564F.1_g179220.gene;Hma1.2p1_0575F.1_g181746.gene;Hma1.2p1_1279F.1_g272485.gene;NewGene_7241
