# Supplementary material for: Plant Hormone Pathway Is Involved in Regulating the Embryo Development Mechanism of the Hydrangea macrophylla Hybrid
Source: Int J Mol Sci. 2024 Jul 17;25(14):7812. doi: 10.3390/ijms25147812 (PMC11276702; doi:10.3390/ijms25147812)
Supplement: Supplementary file 1 [file ijms-25-07812-s001.zip › Table S4.xlsx]

## Sheet: Sheet1
Table S4. Expression of gene transcripts related to plant hormone biosynthesis pathway.
Gene ID	S1-1_FPKM	S1-2_FPKM	S1-3_FPKM	S2-1_FPKM	S2-2_FPKM	S2-3_FPKM	S3-1_FPKM	S3-2_FPKM	S3-3_FPKM	S1 Mean	S2 Mean	S3 Mean	Gene name
Expression of transcripts of genes involved in IAA metabolicg.
Hma1.2p1_0802F.1_g220550.gene	66.3662	63.6944	53.9318	29.555	35.9013	38.0305	22.5567	24.8675	21.0447	61.3308	34.4956	22.823	ALDH
Hma1.2p1_0967F.1_g242275.gene	29.2156	26.6379	34.5082	17.1738	12.9279	12.243	4.84942	4.8393	9.44687	30.1205	14.1149	6.37853	ALDH
Hma1.2p1_0357F.1_g134630.gene	18.65	19.7886	17.8578	4.94137	5.54523	4.92713	9.97175	11.3925	9.08195	18.7654	5.13791	10.1487	TDC
Hma1.2p1_1643F.1_g295210.gene	10.5199	10.5753	11.921	19.998	19.8202	20.3842	8.86122	7.50118	8.65622	11.0054	20.0674	8.33954	UGT74B1
Hma1.2p1_0271F.1_g109005.gene	3.02211	2.72509	2.5891	1.18846	0.810447	0.839567	13.9062	13.4603	14.3584	2.77877	0.946157	13.9083	YUC
Hma1.2p1_0271F.1_g109020.gene	1.86898	2.46562	2.4059	0.936125	0.719198	0.545408	12.8302	12.6496	12.9521	2.24683	0.733577	12.8106	YUC
Hma1.2p1_0682F.1_g202530.gene	5.04133	6.77226	6.23064	28.2634	26.4515	29.0498	30.7966	25.7756	28.2812	6.01475	27.9216	28.2845	DAO
NewGene_264	52.3484	55.1558	55.7267	16.3648	14.5137	15.2277	36.21	40.1583	37.444	54.4103	15.3687	37.9374	DAO
Expression of transcripts of genes involved in CK metabolic.
Hma1.2p1_0579F.1_g182670.gene	12.241	11.9002	11.0321	4.52671	3.76045	5.28193	8.10191	8.32635	9.4724	11.7245	4.52303	8.63355	CKX
Hma1.2p1_1194F.1_g265700.gene	21.9126	22.1958	25.748	9.37508	10.4662	8.2355	18.8213	16.0421	18.0254	23.2854	9.35893	17.6296	CKX
NewGene_12164	18.1463	16.1921	17.2762	7.19473	8.13033	8.06104	10.0244	9.33937	10.425	17.2049	7.79537	9.92959	CKX
Hma1.2p1_0026F.1_g016720.gene	12.3515	12.7704	11.4778	9.48538	9.90571	9.24033	4.44976	4.22333	4.32641	12.1999	9.54381	4.33317	UGT73C
Hma1.2p1_0547F.1_g176450.gene	6.88936	4.76803	5.20893	15.1474	14.9937	13.8823	4.12429	4.49158	4.51357	5.62211	14.6745	4.37648	UGT73C
Hma1.2p1_0547F.1_g176460.gene	5.80518	6.43333	7.45929	12.0064	11.6607	12.0674	4.21107	3.77443	5.53547	6.56593	11.9115	4.50699	UGT73C
NewGene_7241	6.68964	6.65871	6.88321	13.2941	13.2162	14.2766	4.3639	4.18603	4.51275	6.74385	13.5956	4.35423	UGT73C
Hma1.2p1_2759F.1_g328060.gene	29.1546	35.3637	32.8773	77.866	82.7116	82.518	52.2088	48.4907	48.2561	32.4652	81.0319	49.6519	A-ARR
Expression of transcripts of genes involved in ABA metabolic.
Hma1.2p1_1413F.1_g281850.gene	85.9666	80.5067	79.9976	123.099	129.957	130.07	159.491	169.522	166.703	82.1569	127.709	165.239	AAOs
Hma1.2p1_1695F.1_g298030.gene	4.39895	6.4734	6.86947	9.68277	6.65466	8.78219	13.5082	10.6462	11.4694	5.91394	8.3732	11.8746	AAOs
NewGene_17841	12.2288	12.2269	14.3976	21.4007	21.2636	14.8427	31.6452	26.4296	23.722	12.9511	19.169	27.2656	AAOs
Hma1.2p1_0708F.1_g207150.gene	8.88496	9.02032	9.80581	24.1417	23.5101	22.3282	9.21369	9.44974	8.80091	9.23703	23.3266	9.15478	ABA1/ZEP
NewGene_2391	24.4456	26.4686	25.811	30.8113	28.7416	28.3088	12.8431	12.3188	12.661	25.5751	29.2872	12.6076	ABA1/ZEP
Hma1.2p1_0211F.1_g089800.gene	14.2107	12.1334	13.8407	2.7304	2.13966	2.53736	3.02589	3.93613	3.30921	13.3949	2.46914	3.42374	CYP707As
Hma1.2p1_0474F.1_g160410.gene	36.2824	34.0609	38.0609	67.1612	64.9546	62.2717	72.977	76.0544	74.9888	36.1347	64.7958	74.6734	CYP707As
Expression of transcripts of genes involved in GA metabolic.
Hma1.2p1_0023F.1_g015330.gene	72.8582	73.8402	70.9956	31.344	28.7286	31.6666	87.8875	87.9079	91.8805	72.5647	30.5797	89.2253	KO
Hma1.2p1_0260F.1_g104540.gene	27.6243	26.2495	25.1032	12.0658	11.9202	12.7806	16.54	15.1673	16.8148	26.3257	12.2555	16.174	KO
Hma1.2p1_0002F.1_g003300.gene	38.9529	36.4173	38.9647	13.8583	17.8218	16.9733	14.2708	14.1879	13.6631	38.1116	16.2178	14.0406	KAO
Hma1.2p1_0104F.1_g050280.gene	11.3113	11.1881	10.3753	4.76262	4.01251	4.08468	8.21937	7.77008	8.42508	10.9582	4.28661	8.13818	KAO
Hma1.2p1_0020F.1_g013915.gene	16.3177	12.7839	12.0083	4.3936	5.90325	6.13052	16.3215	15.0472	16.5074	13.7033	5.47579	15.9587	GA2OX
Hma1.2p1_0129F.1_g060100.gene	9.79457	10.3969	8.54625	12.2802	12.9513	11.7204	2.51664	4.21978	2.54497	9.57924	12.3173	3.0938	GA3OX
Expression of transcripts of genes involved in JA metabolic.
Hma1.2p1_0663F.1_g198740.gene	26.7207	27.8347	26.4098	16.3333	17.1058	17.2646	12.7262	13.2078	13.0266	26.9884	16.9012	12.9869	PLA2,SDP1
Hma1.2p1_0090F.1_g045650.gene	99.0654	91.2154	97.6004	34.7857	33.3864	34.2233	29.6191	32.419	30.4725	95.9604	34.1318	30.8369	DAD1
Hma1.2p1_0686F.1_g203361.gene	1.88919	1.87654	1.68504	5.10604	4.54758	5.05307	49.5152	49.0029	48.8604	1.81692	4.90223	49.1261	LOXs
Hma1.2p1_0811F.1_g222180.gene	25.2952	24.283	22.7752	21.5314	22.4354	25.4425	8.95098	10.1998	8.08163	24.1178	23.1365	9.07746	LOXs
NewGene_8992	0.455485	0.212859	0	1.21502	1.97567	1.17206	10.5572	12.4012	13.2366	0.222781	1.45425	12.065	LOXs
Hma1.2p1_0261F.1_g104960.gene	5.74198	6.72953	6.26436	4.64934	6.58358	6.08467	13.7518	13.8407	13.5494	6.24529	5.77253	13.714	AOCs
Hma1.2p1_1162F.1_g262740.gene	15.5445	13.8925	18.5458	18.5004	16.8846	16.7671	31.6647	31.0408	32.6723	15.9943	17.384	31.7926	AOCs
NewGene_13810	6.1146	5.6058	6.62473	6.08816	7.60178	8.21257	9.36869	11.3652	11.0161	6.11504	7.30084	10.5833	AOCs
Hma1.2p1_0863F.1_g230050.gene	16.3445	16.7239	15.8346	30.0408	30.9951	31.3484	10.0708	12.1968	10.5837	16.301	30.7948	10.9504	ORPs
Hma1.2p1_0117F.1_g056440.gene	16.2256	15.1664	15.2589	6.00955	5.39672	6.50333	6.88603	6.4497	7.69804	15.5503	5.96987	7.01126	OPCL1
NewGene_9940	21.0237	20.544	19.8105	48.179	48.9417	49.7651	27.7581	28.9533	30.1003	20.4594	48.9619	28.9372	JMT
Expression of transcripts of genes involved in ETH metabolic.
Hma1.2p1_0052F.1_g030460.gene	782.699	759.653	779.86	354.232	356.651	352.658	218.398	219.026	223.345	774.071	354.514	220.256	SAM
Hma1.2p1_0828F.1_g225110.gene	10.4663	10.6036	10.8057	13.2901	12.3941	14.0187	19.2974	22.1666	21.7432	10.6252	13.2343	21.0691	SAM
Hma1.2p1_0177F.1_g078090.gene	10.7699	10.3071	13.2824	3.5052	3.42319	3.50667	6.84647	7.73157	8.72792	11.4531	3.47835	7.76865	ACO
Hma1.2p1_0445F.1_g154290.gene	45.5544	50.0773	48.4463	128.992	136.594	134.464	63.7352	57.2211	57.7675	48.026	133.35	59.5746	ACO
Hma1.2p1_0800F.1_g220030.gene	18.6575	18.2141	18.1082	0.141371	0.245726	0.393185	0	0	0.147644	18.3266	0.260094	0.0492147	ACO
Expression of transcripts of genes involved in SA metabolic.
Hma1.2p1_0205F.1_g087330.gene	45.9174	43.9666	43.2082	19.502	17.6124	18.6802	8.12489	8.0924	8.33347	44.3641	18.5982	8.18358	PAL
Hma1.2p1_0205F.1_g087350.gene	59.0007	60.0895	61.4515	28.7465	28.1597	30.4745	14.0531	14.7657	11.7474	60.1806	29.1269	13.522	PAL
Hma1.2p1_0205F.1_g087355.gene	99.8631	104.985	104.514	45.918	45.4672	43.5984	22.6004	23.5689	22.6528	103.121	44.9945	22.9407	PAL
Hma1.2p1_0307F.1_g119900.gene	59.2148	57.2903	60.6535	21.4703	22.3999	21.307	7.67149	8.24672	7.75754	59.0529	21.7257	7.89192	PAL
Hma1.2p1_0366F.1_g136840.gene	72.8208	73.5118	74.7013	17.583	15.3498	14.9027	12.6334	13.2727	12.0483	73.678	15.9451	12.6515	PAL
Hma1.2p1_1356F.1_g277860.gene	17.1755	13.85	13.2018	2.66624	4.02554	3.19811	2.8766	2.59529	2.8463	14.7424	3.29663	2.77273	PAL
Hma1.2p1_1458F.1_g284720.gene	265.361	259.741	256.033	73.6254	74.2471	77.871	57.0773	53.9859	55.0936	260.378	75.2478	55.3856	PAL
NewGene_16410	93.1821	88.3439	94.1535	24.1399	22.8128	24.9817	17.5509	17.0907	17.2061	91.8932	23.9782	17.2826	PAL
Expression of transcripts of genes involved in BR metabolic.
Hma1.2p1_0169F.1_g074490.gene	99.9087	103.423	105.063	53.5649	52.4989	52.5736	106.123	111.24	107.428	102.798	52.8791	108.263	CYP92A6
Hma1.2p1_0291F.1_g114980.gene	240.328	240.355	235.613	51.504	55.2111	55.5356	90.7458	92.7937	91.4785	238.765	54.0835	91.6727	CYP92A6
NewGene_5077	4.17063	4.58618	4.20903	14.1483	15.5504	14.6206	5.63015	4.89669	4.93935	4.32195	14.7731	5.1554	DWF4
