# Supplementary material for: Plant Hormone Pathway Is Involved in Regulating the Embryo Development Mechanism of the Hydrangea macrophylla Hybrid
Source: Int J Mol Sci. 2024 Jul 17;25(14):7812. doi: 10.3390/ijms25147812 (PMC11276702; doi:10.3390/ijms25147812)
Supplement: Supplementary file 1 [file ijms-25-07812-s001.zip › Table S5.xlsx]

## Sheet: Sheet1
Table S5.Expression of plant hormone transduction pathway related gene transcripts
Expression of transcripts of genes involved in IAA signaling.
Gene ID	S1-1_FPKM	S1-2_FPKM	S1-3_FPKM	S2-1_FPKM	S2-2_FPKM	S2-3_FPKM	S3-1_FPKM	S3-2_FPKM	S3-3_FPKM	S1 Mean	S2 Mean	S3 Mean	Gene name
Hma1.2p1_0362F.1_g136040.gene	41.8923	37.7231	36.587	97.8338	95.1587	97.3022	51.0631	54.5221	55.4552	38.7341	96.7649	53.6801	AUX1
NewGene_2022	8.94595	12.1432	10.0706	5.66645	7.22407	6.40563	3.81029	4.07089	6.2007	10.3866	6.43205	4.69396	AUX1
Hma1.2p1_0009F.1_g006250.gene	15.4642	16.0346	14.1963	40.0299	39.8674	40.2015	10.6871	11.3339	11.1729	15.2317	40.033	11.0646	AUX1
Hma1.2p1_1103F.1_g257250.gene	55.2155	47.5513	48.6059	32.0405	28.784	34.4034	18.2104	14.992	17.6948	50.4576	31.7426	16.9657	AUX1
Hma1.2p1_1970F.1_g309560.gene	42.376	45.3747	44.3256	28.3818	29.4249	30.349	21.6744	21.0415	20.4591	44.0254	29.3852	21.0583	AUX1
Hma1.2p1_0760F.1_g214260.gene	18.0676	18.6292	18.3355	16.3222	15.036	14.2196	6.18564	7.06099	7.09943	18.3441	15.1926	6.78202	AUX/IAA
Hma1.2p1_0049F.1_g028320.gene	5.60386	4.65579	4.80258	14.742	16.2679	17.3824	5.04261	3.78697	5.35321	5.02074	16.1308	4.7276	AUX/IAA
Hma1.2p1_0760F.1_g214250.gene	50.5339	44.3946	47.0439	107.212	97.2685	106.899	49.2569	51.1168	50.5496	47.3242	103.793	50.3078	AUX/IAA
NewGene_21460	6.77054	8.13328	7.04633	9.92078	9.28192	10.272	15.5578	15.7358	15.4642	7.31672	9.82489	15.5859	ARF
NewGene_21461	6.328	5.69559	6.43458	6.66806	7.07486	6.76758	11.9894	11.9001	12.9704	6.15272	6.83684	12.2866	ARF
Hma1.2p1_0209F.1_g089090.gene	18.3087	17.6245	16.1808	9.35589	9.49267	9.77595	18.1092	19.3443	20.2648	17.3713	9.5415	19.2394	ARF
Hma1.2p1_0905F.1_g235370.gene	80.531	81.6091	76.4797	30.3287	34.6229	32.0192	46.122	43.5181	45.8011	79.5399	32.3236	45.1471	GH3
Hma1.2p1_1023F.1_g248970.gene	16.4405	15.3549	13.765	4.20329	5.02663	4.7491	8.64081	10.0417	8.67809	15.1868	4.65967	9.12019	GH3
Hma1.2p1_0771F.1_g215940.gene	6.5452	5.90177	7.72644	50.9971	49.4469	48.8149	12.3153	13.0862	11.6068	6.72447	49.753	12.3361	SAUR
Hma1.2p1_0275F.1_g110520.gene	13.512	13.1929	12.8718	85.8003	91.9728	88.7018	24.8824	23.6004	26.4844	13.1922	88.825	24.9891	SAUR
Hma1.2p1_0014F.1_g009120.gene	4.19085	5.03913	6.67858	14.3753	11.7278	13.5983	8.76933	11.4582	11.0501	5.30285	13.2338	10.4259	SAUR
Hma1.2p1_0032F.1_g019970.gene	17.3189	14.5421	18.5605	10.9637	14.2561	12.3425	8.31802	7.32537	8.92298	16.8072	12.5208	8.18879	SAUR
Expression of transcripts of genes involved in CK signaling.
NewGene_3295	19.7772	17.4842	20.5294	8.6518	8.01431	7.06158	9.30365	11.5339	11.8351	19.2636	7.90923	10.8909	AHP
Hma1.2p1_0071F.1_g038010.gene	43.2359	39.2416	38.6956	85.1771	85.0968	79.0384	26.1554	22.1871	29.371	40.3911	83.1041	25.9045	AHP
Hma1.2p1_0012F.1_g007340.gene	23.1493	29.5417	26.1433	19.0485	20.9013	16.5237	40.6951	32.5368	37.5439	26.2781	18.8245	36.9252	AHP
Hma1.2p1_0305F.1_g119480.gene	30.4181	34.0246	31.406	15.6025	11.9477	12.2295	12.2135	12.9795	10.97	31.9496	13.2599	12.0543	AHP
Hma1.2p1_1382F.1_g279430.gene	17.2722	16.1019	15.6706	14.0903	13.2154	12.5739	41.8872	46.5378	49.1102	16.3482	13.2932	45.8451	B-ARR
Hma1.2p1_2176F.1_g316160.gene	12.7199	11.8882	13.4706	11.8496	11.7611	11.9958	37.6796	39.8546	40.8165	12.6929	11.8688	39.4502	B-ARR
NewGene_19066	40.6168	43.6271	42.0013	17.2515	17.9425	18.6223	20.2123	20.232	19.2439	42.0818	17.9388	19.8961	B-ARR
Hma1.2p1_2759F.1_g328060.gene	29.1546	35.3637	32.8773	77.866	82.7116	82.518	52.2088	48.4907	48.2561	32.4652	81.0319	49.6519	A-ARR
Expression of transcripts of genes involved in ABA signaling.
Hma1.2p1_0501F.1_g167490.gene	10.4073	14.4952	12.123	5.25425	5.79164	6.41901	8.98422	9.11684	7.21784	12.3419	5.82163	8.43964	PYR/PYL
Hma1.2p1_0099F.1_g048780.gene	13.0107	13.1889	11.2608	6.95821	6.56989	6.66677	14.5894	15.2255	15.6677	12.4868	6.73162	15.1608	PP2C
Hma1.2p1_0430F.1_g151420.gene	56.6111	57.0015	60.1633	24.6624	23.3515	23.431	87.1567	92.6347	89.9566	57.9253	23.815	89.916	PP2C
Hma1.2p1_0571F.1_g180710.gene	10.6088	10.2653	10.8168	10.7298	9.1723	7.78061	3.23959	5.5373	5.22138	10.5637	9.22756	4.66609	PP2C
Hma1.2p1_0615F.1_g189640.gene	3.8105	3.28229	4.48081	2.95875	2.73675	2.09941	15.0075	16.0556	15.6079	3.85787	2.5983	15.557	PP2C
Hma1.2p1_0229F.1_g097120.gene	6.14469	6.85238	7.33629	4.80918	4.94158	4.9102	13.8865	12.2022	13.5194	6.77779	4.88699	13.2027	PP2C
Hma1.2p1_0430F.1_g151410.gene	76.9485	66.5143	78.0044	42.1683	40.7374	43.2335	104.776	106.526	108.218	73.8224	42.0464	106.507	PP2C
NewGene_4583	16.7948	16.6612	17.1156	36.0546	35.3597	37.2602	21.0214	19.4729	19.1364	16.8572	36.2248	19.8769	ABF
Hma1.2p1_0084F.1_g043680.gene	0.25746	0	0.114367	0	0.461657	0	10.6083	9.3232	11.0289	0.123942	0.153886	10.3201	ABF
Hma1.2p1_0873F.1_g231230.gene	64.4151	65.7972	65.4039	67.0134	72.4171	66.4113	183.822	188.776	186.752	65.2054	68.614	186.45	SnRK2
Expression of transcripts of genes involved in GA signaling.
Hma1.2p1_0127F.1_g059710.gene	40.6381	40.7694	39.5355	76.6412	79.1821	74.1955	34.6242	33.8605	37.5961	40.3143	76.6729	35.3603	GID1
Hma1.2p1_0209F.1_g089280.gene	14.7557	13.9171	14.3817	13.7295	12.6381	12.2699	6.06725	7.32938	7.33433	14.3515	12.8791	6.91032	GID1
Hma1.2p1_0233F.1_g098340.gene	236.566	223.259	222.77	59.6016	60.1	65.5234	71.1517	81.3389	83.9421	227.532	61.7416	78.8109	GID1
Hma1.2p1_1861F.1_g305650.gene	7.46065	7.32203	8.35836	29.7741	27.7669	29.9019	11.6864	9.24962	10.6265	7.71368	29.1476	10.5208	DELLA
Hma1.2p1_1054F.1_g252590.gene	19.1055	18.1879	19.8718	43.1109	39.9051	43.0816	113.099	113.393	113.288	19.0551	42.0325	113.26	DELLA
Hma1.2p1_0301F.1_g118230.gene	15.4204	16.91	16.65	43.838	43.4814	39.4148	22.4486	22.6934	21.6012	16.3268	42.2447	22.2478	PIF4
Hma1.2p1_0222F.1_g093370.gene	30.6506	30.7499	31.7938	11.2359	10.5386	12.1646	16.5826	14.6039	15.8059	31.0647	11.3131	15.6641	PIF3
Expression of transcripts of genes involved in JA signaling.
Hma1.2p1_0303F.1_g119100.gene	29.1239	28.6642	29.158	64.0678	61.7421	64.6484	32.8801	34.1291	34.4683	28.982	63.4861	33.8259	MYC2
Hma1.2p1_0478F.1_g161350.gene	2.73516	2.93832	2.39593	1.61248	2.6444	3.63666	20.5116	18.7442	17.8368	2.6898	2.63118	19.0309	MYC2
Hma1.2p1_2704F.1_g327120.gene	8.58077	8.74025	8.60998	44.4095	43.9259	47.1789	42.6884	46.6346	50.1034	8.64367	45.1714	46.4754	MYC2
Hma1.2p1_1063F.1_g253580.gene	3.87629	5.12535	4.02661	21.0044	20.5256	21.0272	18.0038	18.0344	14.6576	4.34275	20.8524	16.8986	MYC2
Hma1.2p1_0180F.1_g079870.gene	19.4727	18.3179	20.1066	21.7053	20.4961	23.7215	51.6402	56.8855	55.7776	19.2991	21.9743	54.7678	MYC2
Hma1.2p1_0478F.1_g161340.gene	16.8741	19.1823	16.3591	16.4529	15.1113	17.8525	37.1958	34.9475	40.6262	17.4718	16.4722	37.5898	MYC2
Hma1.2p1_0090F.1_g046100.gene	7.48709	8.87722	7.60585	7.22133	6.35442	7.98764	22.8224	27.6999	31.0972	7.99005	7.1878	27.2065	JAZ
NewGene_397	41.5193	41.6839	44.734	45.8788	46.9847	45.4202	119.971	118.842	122.264	42.6457	46.0946	120.359	JAZ
Hma1.2p1_0542F.1_g175000.gene	13.9203	14.5879	13.5405	14.7783	16.2761	15.4987	45.4232	42.2193	39.2612	14.0162	15.5177	42.3012	JAZ
NewGene_19734	15.1484	15.0018	13.6889	12.6657	11.8436	12.7828	49.848	54.7005	47.1129	14.613	12.4307	50.5538	JAZ
Hma1.2p1_0459F.1_g157170.gene	8.90012	9.95964	7.34096	7.76411	5.38952	6.94618	47.6231	47.4722	50.8694	8.73358	6.69994	48.6549	JAZ
Expression of transcripts of genes involved in ETH signaling.
Hma1.2p1_0494F.1_g165480.gene	35.1321	35.5445	32.9871	60.9138	61.2162	60.5588	25.5321	24.3514	26.4235	34.5546	60.8963	25.4357	ETR,ERS
Expression of transcripts of genes involved in SA signaling.
NewGene_10389	3.21334	2.92365	3.25273	2.57781	2.27039	2.74124	16.5851	16.6541	16.1044	3.1299	2.52981	16.4478	TGA
Hma1.2p1_0215F.1_g090900.gene	6.67341	6.06021	6.18804	4.27977	4.33668	3.5985	46.2968	46.097	53.3615	6.30722	4.07165	48.5851	TGA
Hma1.2p1_0215F.1_g090870.gene	0.53208	0.115699	0.121021	0.312372	0.467867	0.262993	25.2097	27.7404	27.6542	0.256267	0.347744	26.8681	TGA
Hma1.2p1_1742F.1_g300150.gene	7.46445	6.55716	7.35973	4.96634	3.93031	5.08607	43.5557	44.9646	49.8925	7.12711	4.66091	46.1376	TGA
Hma1.2p1_0030F.1_g018300.gene	8.99946	7.57506	7.97138	3.60645	3.79418	4.32419	10.0016	12.0712	10.8306	8.18197	3.90827	10.9678	TGA
Hma1.2p1_0435F.1_g152280.gene	0.880289	1.69015	1.15694	19.0761	21.8591	19.3146	1.16036	0.899813	2.32694	1.24246	20.0833	1.46237	PR1
Hma1.2p1_0661F.1_g197910.gene	13.2648	14.6059	8.81855	33.266	28.8776	33.5108	1.12249	1.11935	1.8929	12.2298	31.8848	1.37824	PR1
Hma1.2p1_0739F.1_g211200.gene	7.41164	10.3156	8.52932	8.33947	7.13859	5.88343	46.5314	47.3248	42.6181	8.75218	7.1205	45.4914	PR1
Expression of transcripts of genes involved in BR signaling.
Hma1.2p1_0767F.1_g215530.gene	8.41691	7.58609	9.52243	12.2834	10.8654	10.5274	17.1991	20.6753	17.846	8.50848	11.2254	18.5735	BRI1
Hma1.2p1_0264F.1_g105880.gene	37.4504	37.9594	36.5537	18.2149	17.3561	15.4993	12.6541	12.0504	12.2523	37.3212	17.0234	12.3189	BRI1
Hma1.2p1_0743F.1_g211510.gene	11.9105	9.80285	9.84153	5.32814	5.67021	4.62721	8.6949	8.76752	8.93999	10.5183	5.20852	8.8008	BRI1
Hma1.2p1_2431F.1_g322035.gene	9.03925	8.84846	9.28593	16.4266	15.8987	15.4112	21.0386	23.3506	22.6982	9.05788	15.9122	22.3625	BRI1
Hma1.2p1_1916F.1_g307460.gene	12.7851	11.5788	12.602	5.89271	5.18888	5.44148	8.34178	8.72505	7.87243	12.322	5.50769	8.31309	BRI1
Hma1.2p1_0161F.1_g072080.gene	16.6511	14.4815	16.8356	6.85475	8.15754	7.0434	6.52926	7.88467	6.94148	15.9894	7.3519	7.11847	BRI1
Hma1.2p1_0208F.1_g088310.gene	20.2398	18.106	17.98	4.1513	6.42194	6.02547	3.20708	2.38454	5.40732	18.7753	5.5329	3.66631	BRI1
Hma1.2p1_1090F.1_g255780.gene	11.0434	10.8213	10.368	22.2965	21.787	21.8098	17.5924	15.9479	15.9469	10.7442	21.9644	16.4957	BAK1
Hma1.2p1_0653F.1_g196100.gene	2.88836	2.29109	1.89821	4.31569	5.92169	6.12184	11.4885	9.57182	9.7217	2.35922	5.45307	10.2607	BAK1
Hma1.2p1_0115F.1_g055640.gene	5.202	5.52297	5.43471	11.2789	11.6649	9.89852	5.25921	5.52431	4.81862	5.38656	10.9474	5.20071	BAK1
Hma1.2p1_0050F.1_g028940.gene	7.81539	5.82025	7.47228	15.346	14.8309	15.1462	8.6353	9.08465	9.70291	7.03598	15.1077	9.14095	BAK1
Hma1.2p1_0274F.1_g110310.gene	12.4092	11.3738	12.2233	9.76392	8.72863	10.2982	21.5055	21.1625	19.5315	12.0021	9.59692	20.7332	BSK
Hma1.2p1_0718F.1_g208360.gene	13.0065	13.4358	12.7911	15.8266	17.8441	16.7515	8.0773	9.03921	6.67554	13.0778	16.8074	7.93068	BKI1
Hma1.2p1_0796F.1_g219050.gene	3.23071	2.54453	2.648	2.87455	2.49169	2.80418	9.88552	11.3096	10.9876	2.80775	2.72347	10.7276	CYCD3
Hma1.2p1_0314F.1_g121880.gene	6.8388	7.72917	6.95578	12.1777	12.8672	15.2738	4.83664	4.72146	6.0461	7.17458	13.4396	5.2014	TCH4
