# Supplementary material for: Plant Hormone Pathway Is Involved in Regulating the Embryo Development Mechanism of the Hydrangea macrophylla Hybrid
Source: Int J Mol Sci. 2024 Jul 17;25(14):7812. doi: 10.3390/ijms25147812 (PMC11276702; doi:10.3390/ijms25147812)
Supplement: Supplementary file 1 [file ijms-25-07812-s001.zip › Table S7.xlsx]

## Sheet: Sheet1
Table S7. Differentially expressed TFs in S1_vs_S2, S1_vs_S3 and S2_vs_S3 in RNA-Seq.
Gene ID	TF	FDR	log2FC	regulated
S1_vs_S2
Hma1.2p1_1074F.1_g254470.gene	C3H	5.92628e-160	1.24946	up
Hma1.2p1_0486F.1_g163350.gene	WRKY	8.51152e-74	1.14872	up
Hma1.2p1_0359F.1_g135286.gene	AP2/ERF-ERF	9.12317e-06	1.14335	up
Hma1.2p1_1411F.1_g281750.gene	AP2/ERF-ERF	3.03458e-78	1.2209	up
Hma1.2p1_1332F.1_g276090.gene	AP2/ERF-ERF	1.0618e-88	1.29347	up
Hma1.2p1_1580F.1_g291940.gene	AP2/ERF-ERF	1.10106e-83	1.28092	up
Hma1.2p1_0303F.1_g119100.gene	bHLH	2.17683e-172	1.10132	up
Hma1.2p1_0129F.1_g060450.gene	NAC	4.34926e-223	1.81442	up
Hma1.2p1_0523F.1_g172270.gene	C3H	0	2.46836	up
Hma1.2p1_1054F.1_g252590.gene	GRAS	6.30729e-88	1.11129	up
Hma1.2p1_0523F.1_g172150.gene	bHLH	1.77683e-41	1.0473	up
Hma1.2p1_0726F.1_g209000.gene	WRKY	3.11728e-74	1.35235	up
Hma1.2p1_0409F.1_g146810.gene	NAC	7.60428e-38	1.00966	up
Hma1.2p1_1305F.1_g274600.gene	AP2/ERF-ERF	0	3.31571	up
Hma1.2p1_0111F.1_g053760.gene	MYB-related	2.01576e-28	1.07773	up
Hma1.2p1_0301F.1_g118230.gene	bHLH	1.07274e-94	1.34135	up
Hma1.2p1_0851F.1_g228240.gene	C2C2-GATA	2.70305e-57	1.23215	up
Hma1.2p1_1691F.1_g297780.gene	C2C2-YABBY	7.17312e-35	1.26554	up
Hma1.2p1_0502F.1_g167710.gene	AP2/ERF-ERF	7.87321e-304	2.53849	up
Hma1.2p1_0298F.1_g117640.gene	WRKY	4.25666e-66	1.13454	up
Hma1.2p1_0161F.1_g072100.gene	AP2/ERF-ERF	1.86177e-27	1.09454	up
Hma1.2p1_0486F.1_g163500.gene	WRKY	5.67358e-41	1.33011	up
Hma1.2p1_0249F.1_g102220.gene	WRKY	1.31692e-64	1.4002	up
Hma1.2p1_0155F.1_g068600.gene	AP2/ERF-ERF	9.45966e-94	2.32507	up
Hma1.2p1_0406F.1_g146080.gene	AP2/ERF-RAV	6.28001e-121	2.08693	up
Hma1.2p1_1602F.1_g293200.gene	NAC	1.05836e-196	2.61357	up
Hma1.2p1_2704F.1_g327120.gene	bHLH	0	2.35524	up
Hma1.2p1_0210F.1_g089580.gene	C2H2	0	4.13607	up
Hma1.2p1_0010F.1_g006770.gene	MADS-MIKC	1.29863e-11	1.19624	up
Hma1.2p1_1861F.1_g305650.gene	GRAS	7.34615e-113	1.88694	up
Hma1.2p1_0502F.1_g167730.gene	AP2/ERF-ERF	1.00398e-96	2.27834	up
Hma1.2p1_1184F.1_g264850.gene	TCP	9.44896e-41	1.49457	up
Hma1.2p1_1749F.1_g300690.gene	HSF	4.987e-23	1.08974	up
Hma1.2p1_0138F.1_g062680.gene	TCP	1.32725e-21	1.08228	up
Hma1.2p1_0589F.1_g184950.gene	MYB	1.25744e-09	1.0056	up
Hma1.2p1_1154F.1_g262210.gene	NAC	1.04766e-44	1.67108	up
Hma1.2p1_3498F.1_g336423.gene	WRKY	4.84844e-18	1.25801	up
Hma1.2p1_0104F.1_g049940.gene	zf-HD	7.5138e-05	1.13928	up
Hma1.2p1_0134F.1_g061440.gene	NAC	4.21951e-163	2.83928	up
Hma1.2p1_0471F.1_g159460.gene	AP2/ERF-ERF	2.02402e-35	2.0712	up
Hma1.2p1_0357F.1_g134520.gene	WRKY	8.11095e-17	1.43016	up
Hma1.2p1_0652F.1_g195870.gene	HB-other	2.24121e-51	2.71045	up
NewGene_8082	Trihelix	8.50272e-59	1.66004	up
Hma1.2p1_0176F.1_g077460.gene	MYB	2.75419e-59	2.48737	up
Hma1.2p1_0482F.1_g162580.gene	MYB-related	2.77789e-07	1.24362	up
Hma1.2p1_0819F.1_g223800.gene	C2H2	7.69666e-294	4.05815	up
Hma1.2p1_1063F.1_g253580.gene	bHLH	2.55028e-128	2.23044	up
NewGene_213	WRKY	7.8107e-08	1.10525	up
Hma1.2p1_0934F.1_g238530.gene	WRKY	2.69424e-46	2.15982	up
Hma1.2p1_0260F.1_g104670.gene	MYB	1.0985e-13	1.64755	up
Hma1.2p1_0104F.1_g050010.gene	TCP	1.4863e-15	1.20296	up
Hma1.2p1_0235F.1_g098940.gene	WRKY	4.81112e-18	1.44045	up
Hma1.2p1_1692F.1_g297980.gene	WRKY	2.66517e-12	2.07815	up
Hma1.2p1_1143F.1_g261200.gene	NAC	9.77367e-09	1.07643	up
Hma1.2p1_0327F.1_g126700.gene	AP2/ERF-ERF	8.1194e-07	1.06864	up
Hma1.2p1_1124F.1_g259533.gene	NAC	1.42294e-11	1.88784	up
Hma1.2p1_0821F.1_g224220.gene	AP2/ERF-ERF	0	4.55393	up
Hma1.2p1_0170F.1_g075290.gene	AP2/ERF-ERF	1.63182e-36	2.17606	up
NewGene_21161	MADS-M-type	2.87657e-34	1.51037	up
Hma1.2p1_0440F.1_g153670.gene	C2C2-Dof	6.19112e-09	1.16569	up
Hma1.2p1_1034F.1_g250340.gene	AP2/ERF-ERF	5.33295e-114	3.48474	up
Hma1.2p1_0081F.1_g042390.gene	AP2/ERF-ERF	8.5006e-07	1.18898	up
Hma1.2p1_0331F.1_g127560.gene	NAC	4.86004e-12	1.68135	up
Hma1.2p1_2756F.1_g328040.gene	AP2/ERF-ERF	4.02056e-14	1.83661	up
Hma1.2p1_0493F.1_g165020.gene	MYB-related	6.79491e-10	1.09381	up
Hma1.2p1_0449F.1_g155330.gene	HB-HD-ZIP	2.82507e-06	1.13447	up
Hma1.2p1_0074F.1_g038840.gene	MYB-related	4.38748e-20	1.34416	up
Hma1.2p1_1291F.1_g273500.gene	LOB	5.94396e-33	2.11493	up
Hma1.2p1_0622F.1_g190910.gene	WRKY	4.56805e-05	1.27299	up
Hma1.2p1_0077F.1_g039680.gene	WRKY	8.3538e-29	1.89894	up
Hma1.2p1_1861F.1_g305675.gene	GRAS	6.57508e-10	1.08393	up
Hma1.2p1_0065F.1_g035130.gene	WRKY	1.44941e-100	4.56578	up
Hma1.2p1_0084F.1_g043220.gene	HSF	5.33745e-17	1.32191	up
Hma1.2p1_1033F.1_g250210.gene	bHLH	6.85208e-06	1.83801	up
Hma1.2p1_0036F.1_g023400.gene	WRKY	2.3446e-31	2.2252	up
NewGene_2935	MYB-related	3.55522e-50	2.76172	up
Hma1.2p1_0757F.1_g213240.gene	GRAS	7.73779e-14	1.33387	up
NewGene_15783	FAR1	2.02067e-14	1.13541	up
Hma1.2p1_0958F.1_g241560.gene	LOB	5.34943e-07	1.65541	up
Hma1.2p1_2713F.1_g327385.gene	LOB	1.59243e-06	1.65757	up
Hma1.2p1_1280F.1_g272550.gene	HSF	5.44512e-58	3.554	up
Hma1.2p1_0160F.1_g070570.gene	C2H2	2.35014e-09	1.88851	up
Hma1.2p1_1201F.1_g266770.gene	AP2/ERF-ERF	1.69791e-16	1.56664	up
Hma1.2p1_2651F.1_g326170.gene	MYB	1.62631e-19	1.97544	up
Hma1.2p1_0316F.1_g122880.gene	MYB	0.000526935	1.24063	up
Hma1.2p1_0431F.1_g151540.gene	HB-HD-ZIP	2.67973e-10	1.94574	up
Hma1.2p1_0109F.1_g052520.gene	WRKY	2.92143e-22	2.34976	up
Hma1.2p1_0362F.1_g136370.gene	Trihelix	9.00501e-07	1.45218	up
Hma1.2p1_0501F.1_g167280.gene	WRKY	3.7133e-25	1.8673	up
NewGene_12143	AP2/ERF-ERF	6.92432e-96	3.16691	up
Hma1.2p1_0333F.1_g128120.gene	GARP-G2-like	2.90306e-17	1.8266	up
Hma1.2p1_0623F.1_g191080.gene	WRKY	5.97871e-08	1.65823	up
NewGene_15353	AP2/ERF-ERF	6.69173e-13	1.68861	up
Hma1.2p1_0063F.1_g034500.gene	B3-ARF	1.13477e-06	1.1611	up
Hma1.2p1_1068F.1_g253980.gene	HB-KNOX	7.4418e-08	1.37567	up
Hma1.2p1_0624F.1_g191230.gene	C2H2	0.00571956	1.3016	up
Hma1.2p1_1305F.1_g274590.gene	AP2/ERF-ERF	2.42803e-88	4.76173	up
Hma1.2p1_0119F.1_g056750.gene	MADS-MIKC	0.00660418	1.19783	up
Hma1.2p1_0164F.1_g073200.gene	WRKY	4.2646e-06	1.59225	up
Hma1.2p1_0851F.1_g228320.gene	DBB	1.42314e-15	2.79408	up
Hma1.2p1_1936F.1_g308240.gene	C2C2-Dof	6.02597e-13	1.91705	up
Hma1.2p1_0862F.1_g229920.gene	AP2/ERF-RAV	4.79318e-40	3.40396	up
Hma1.2p1_0887F.1_g232740.gene	WRKY	2.64072e-14	2.78125	up
Hma1.2p1_0061F.1_g033690.gene	MYB	2.91136e-53	3.95332	up
Hma1.2p1_2173F.1_g316025.gene	AP2/ERF-AP2	1.83368e-07	2.36173	up
Hma1.2p1_2591F.1_g324990.gene	AP2/ERF-ERF	1.77849e-79	4.50472	up
Hma1.2p1_0701F.1_g205900.gene	bHLH	2.50383e-46	3.45136	up
Hma1.2p1_0741F.1_g211370.gene	WRKY	0.000101009	1.98947	up
Hma1.2p1_1006F.1_g247020.gene	AP2/ERF-ERF	7.84142e-24	4.44329	up
Hma1.2p1_0266F.1_g106860.gene	NAC	0.000740984	1.57064	up
Hma1.2p1_0091F.1_g046570.gene	WRKY	6.18343e-12	2.08903	up
NewGene_21111	MADS-MIKC	2.18871e-16	2.87542	up
Hma1.2p1_2605F.1_g325290.gene	AP2/ERF-ERF	0.000289974	2.4886	up
Hma1.2p1_0208F.1_g088275.gene	C2C2-Dof	0.00192239	1.6779	up
Hma1.2p1_2488F.1_g323160.gene	WRKY	1.42961e-08	1.79944	up
Hma1.2p1_0573F.1_g181380.gene	C2H2	4.39484e-10	2.59986	up
Hma1.2p1_0366F.1_g136950.gene	MYB	7.40436e-05	1.99487	up
Hma1.2p1_0576F.1_g182080.gene	MYB	9.77344e-06	2.23048	up
Hma1.2p1_0334F.1_g128550.gene	MYB	1.78375e-05	2.6361	up
Hma1.2p1_0313F.1_g121695.gene	HB-other	8.58197e-20	3.68039	up
NewGene_4657	bZIP	2.85611e-07	1.85348	up
Hma1.2p1_0275F.1_g110550.gene	WRKY	5.5866e-17	3.37333	up
NewGene_20264	FAR1	0.000240882	1.54557	up
Hma1.2p1_0653F.1_g196210.gene	MYB	6.1018e-16	3.15189	up
Hma1.2p1_0525F.1_g172530.gene	WRKY	1.38482e-22	4.8431	up
Hma1.2p1_0273F.1_g109800.gene	AP2/ERF-ERF	5.3599e-29	5.99716	up
NewGene_7884	TCP	8.85323e-07	2.32154	up
NewGene_6968	WRKY	3.42659e-27	6.05423	up
NewGene_11967	MYB-related	0.00112868	6.10143	up
Hma1.2p1_0846F.1_g227605.gene	MYB-related	1.54907e-13	4.3089	up
Hma1.2p1_0550F.1_g177210.gene	TCP	7.80735e-09	2.34157	up
Hma1.2p1_0821F.1_g224210.gene	AP2/ERF-ERF	2.90673e-20	4.9935	up
Hma1.2p1_0267F.1_g107320.gene	AP2/ERF-ERF	1.85713e-17	5.66611	up
Hma1.2p1_1838F.1_g304870.gene	bHLH	4.20479e-21	4.38066	up
Hma1.2p1_1090F.1_g255810.gene	MYB	1.34899e-06	3.08974	up
Hma1.2p1_1466F.1_g285410.gene	NAC	7.34782e-18	3.74021	up
Hma1.2p1_0273F.1_g109720.gene	MYB	7.89829e-26	5.46255	up
Hma1.2p1_0399F.1_g143920.gene	C2H2	9.51508e-34	4.64061	up
NewGene_787	NAC	2.82208e-15	3.50333	up
Hma1.2p1_0371F.1_g138170.gene	AP2/ERF-ERF	2.32009e-42	9.02847	up
Hma1.2p1_0200F.1_g085880.gene	AP2/ERF-ERF	7.15996e-19	4.85754	up
Hma1.2p1_0371F.1_g138150.gene	AP2/ERF-ERF	2.37965e-08	3.59583	up
Hma1.2p1_0099F.1_g048610.gene	AP2/ERF-ERF	6.97679e-24	6.9364	up
Hma1.2p1_0371F.1_g138180.gene	AP2/ERF-ERF	5.44229e-39	7.98212	up
Hma1.2p1_1849F.1_g305320.gene	AP2/ERF-ERF	1.25573e-30	9.8282	up
NewGene_366	MYB	1.81816e-12	6.45818	up
Hma1.2p1_0747F.1_g212380.gene	AP2/ERF-ERF	3.01471e-12	8.81224	up
Hma1.2p1_0044F.1_g026010.gene	zf-HD	0	-1.397	down
Hma1.2p1_0233F.1_g097990.gene	AP2/ERF-AP2	8.37289e-302	-1.31154	down
Hma1.2p1_0647F.1_g195030.gene	MADS-MIKC	1.70999e-168	-1.11167	down
Hma1.2p1_1175F.1_g264020.gene	NF-YB	2.94707e-100	-1.24337	down
Hma1.2p1_1910F.1_g307270.gene	bZIP	8.28721e-123	-1.15782	down
Hma1.2p1_0060F.1_g033610.gene	NAC	3.02066e-132	-1.03114	down
Hma1.2p1_0032F.1_g019550.gene	CSD	3.00876e-24	-1.48717	down
Hma1.2p1_1974F.1_g309670.gene	MADS-M-type	1.84023e-09	-1.52577	down
Hma1.2p1_0061F.1_g033910.gene	LOB	4.09617e-56	-1.20041	down
Hma1.2p1_1290F.1_g273410.gene	MYB	6.39361e-256	-2.63297	down
Hma1.2p1_1139F.1_g260860.gene	GRF	5.73076e-224	-1.28641	down
Hma1.2p1_1697F.1_g298090.gene	NAC	1.30359e-118	-1.1205	down
Hma1.2p1_0653F.1_g196310.gene	LOB	4.32327e-117	-1.64218	down
Hma1.2p1_3072F.1_g332360.gene	B3	2.96489e-132	-1.25057	down
Hma1.2p1_0074F.1_g038670.gene	NAC	1.03327e-269	-3.47846	down
Hma1.2p1_0773F.1_g216110.gene	MADS-MIKC	1.09944e-39	-1.05431	down
Hma1.2p1_0421F.1_g150010.gene	B3	5.69757e-67	-1.2448	down
Hma1.2p1_1139F.1_g260890.gene	bZIP	3.89954e-44	-1.32553	down
NewGene_19066	GARP-ARR-B	6.30007e-103	-1.25826	down
NewGene_9700	NAC	1.20186e-260	-2.11021	down
Hma1.2p1_0222F.1_g093370.gene	bHLH	1.21733e-87	-1.48585	down
NewGene_16509	bZIP	1.87908e-67	-1.31988	down
Hma1.2p1_0051F.1_g029500.gene	C2H2	1.09828e-22	-1.03002	down
Hma1.2p1_0547F.1_g176310.gene	PLATZ	7.16622e-21	-1.56422	down
Hma1.2p1_0208F.1_g088310.gene	SBP	7.54074e-22	-1.77805	down
Hma1.2p1_0800F.1_g220200.gene	LOB	5.87628e-13	-1.10145	down
Hma1.2p1_2156F.1_g315410.gene	C2C2-Dof	1.05483e-16	-1.02633	down
Hma1.2p1_0124F.1_g058280.gene	C2H2	7.90653e-25	-1.36073	down
Hma1.2p1_0261F.1_g104805.gene	HB-BELL	9.05646e-39	-1.35951	down
Hma1.2p1_0061F.1_g033920.gene	C2C2-CO-like	5.97162e-28	-1.09023	down
Hma1.2p1_1170F.1_g263470.gene	GRF	4.2262e-30	-1.02174	down
Hma1.2p1_0685F.1_g203290.gene	MADS-MIKC	1.10957e-24	-1.60261	down
Hma1.2p1_2870F.1_g329680.gene	MADS-MIKC	4.45538e-20	-1.43375	down
Hma1.2p1_0964F.1_g242020.gene	C2C2-Dof	1.67755e-12	-1.41406	down
Hma1.2p1_0788F.1_g218070.gene	MADS-M-type	3.15152e-05	-1.22461	down
Hma1.2p1_0377F.1_g139530.gene	MYB	6.29791e-30	-1.54142	down
Hma1.2p1_0075F.1_g039360.gene	C2C2-Dof	2.59418e-19	-1.15669	down
Hma1.2p1_1010F.1_g247410.gene	MYB-related	4.14675e-14	-1.19844	down
Hma1.2p1_0772F.1_g216010.gene	C2H2	9.41322e-34	-1.80236	down
Hma1.2p1_1420F.1_g282320.gene	MYB-related	2.11887e-31	-1.1312	down
Hma1.2p1_0370F.1_g137650.gene	bHLH	4.7434e-15	-1.19112	down
Hma1.2p1_1240F.1_g269560.gene	LOB	9.65845e-21	-2.09649	down
Hma1.2p1_0066F.1_g036290.gene	bHLH	1.38452e-18	-1.00666	down
Hma1.2p1_0210F.1_g089600.gene	LOB	3.98476e-12	-1.42872	down
Hma1.2p1_0592F.1_g185590.gene	MYB	5.14256e-30	-1.95168	down
Hma1.2p1_1658F.1_g296060.gene	NAC	1.07289e-35	-1.79459	down
Hma1.2p1_0862F.1_g229940.gene	GARP-G2-like	4.91309e-16	-1.36926	down
Hma1.2p1_0030F.1_g018300.gene	bZIP	3.70799e-12	-1.08886	down
Hma1.2p1_0140F.1_g063480.gene	MYB	1.97915e-32	-1.2618	down
NewGene_7083	bHLH	2.27125e-17	-1.77346	down
Hma1.2p1_1178F.1_g264400.gene	OFP	9.5675e-13	-2.92682	down
Hma1.2p1_0590F.1_g185143.gene	zf-HD	4.45575e-08	-1.00659	down
NewGene_10901	bHLH	8.81681e-11	-1.69979	down
Hma1.2p1_0884F.1_g232490.gene	Tify	1.25634e-09	-1.19973	down
NewGene_14038	NAC	1.69595e-32	-1.62988	down
NewGene_14163	GARP-G2-like	1.40928e-16	-1.49557	down
NewGene_3206	C2H2	6.78283e-11	-1.07214	down
Hma1.2p1_0936F.1_g238715.gene	MYB	5.13379e-09	-1.10123	down
Hma1.2p1_0743F.1_g211530.gene	NAC	6.48675e-11	-1.1373	down
Hma1.2p1_0169F.1_g074620.gene	GRF	1.23915e-08	-1.34159	down
Hma1.2p1_0046F.1_g026990.gene	MYB	1.99846e-14	-1.65844	down
NewGene_46	NAC	5.05446e-08	-1.39973	down
Hma1.2p1_0043F.1_g025810.gene	AP2/ERF-ERF	2.26497e-06	-1.16965	down
Hma1.2p1_0138F.1_g062740.gene	MADS-MIKC	4.76472e-05	-1.16589	down
Hma1.2p1_0084F.1_g043010.gene	Trihelix	3.35706e-37	-2.79717	down
Hma1.2p1_0075F.1_g039400.gene	MYB	1.5666e-05	-1.07492	down
Hma1.2p1_0273F.1_g109570.gene	NAC	7.64684e-10	-1.83611	down
Hma1.2p1_0564F.1_g179200.gene	PLATZ	3.56246e-05	-1.13389	down
Hma1.2p1_0125F.1_g058520.gene	bHLH	1.36566e-07	-1.05536	down
Hma1.2p1_0621F.1_g190660.gene	C2H2	1.61782e-05	-1.06257	down
Hma1.2p1_0172F.1_g076010.gene	C2H2	1.67725e-11	-1.50732	down
Hma1.2p1_0669F.1_g200060.gene	HB-WOX	6.05207e-05	-1.01228	down
Hma1.2p1_1421F.1_g282530.gene	LOB	7.58581e-08	-1.84745	down
Hma1.2p1_0291F.1_g115120.gene	AP2/ERF-AP2	4.26179e-13	-1.35014	down
Hma1.2p1_0086F.1_g044860.gene	LOB	2.20792e-08	-2.22245	down
Hma1.2p1_0109F.1_g052400.gene	C2H2	1.75714e-06	-1.65576	down
Hma1.2p1_0316F.1_g122830.gene	AP2/ERF-ERF	6.37475e-05	-1.24267	down
Hma1.2p1_0032F.1_g019320.gene	bHLH	3.30666e-14	-1.6511	down
Hma1.2p1_0718F.1_g208390.gene	B3	3.29766e-06	-1.63697	down
Hma1.2p1_0322F.1_g124870.gene	C2H2	1.96388e-08	-1.40731	down
NewGene_1207	GARP-ARR-B	3.64393e-08	-1.37203	down
Hma1.2p1_0371F.1_g138110.gene	GRAS	1.42222e-08	-2.05485	down
Hma1.2p1_0013F.1_g008670.gene	GRAS	1.80296e-07	-1.34765	down
NewGene_15403	GARP-ARR-B	1.88935e-07	-1.67317	down
NewGene_919	MYB-related	0.00061789	-1.88854	down
Hma1.2p1_0099F.1_g049070.gene	NAC	0.000354027	-1.79591	down
Hma1.2p1_0460F.1_g157520.gene	HSF	4.13493e-07	-4.3387	down
NewGene_17694	GARP-ARR-B	0.000698022	-2.21264	down
Hma1.2p1_0420F.1_g149790.gene	bHLH	0.00191751	-1.6276	down
S1_vs_S3
Hma1.2p1_0015F.1_g010530.gene	B3	3.28712e-84	1.07266	up
Hma1.2p1_0208F.1_g088260.gene	B3	1.10868e-217	1.3703	up
Hma1.2p1_3072F.1_g332360.gene	B3	0	2.08566	up
Hma1.2p1_0421F.1_g150010.gene	B3	1.07155e-127	1.28952	up
Hma1.2p1_1332F.1_g276090.gene	AP2/ERF-ERF	9.16901e-69	1.33792	up
Hma1.2p1_0129F.1_g060450.gene	NAC	3.22393e-90	1.48182	up
Hma1.2p1_0523F.1_g172270.gene	C3H	0	2.87481	up
Hma1.2p1_0180F.1_g079870.gene	bHLH	9.36986e-120	1.52908	up
Hma1.2p1_1054F.1_g252590.gene	GRAS	0	2.59578	up
Hma1.2p1_0096F.1_g047860.gene	HB-HD-ZIP	6.73793e-24	1.01712	up
Hma1.2p1_0726F.1_g209000.gene	WRKY	4.77392e-102	1.70487	up
Hma1.2p1_0078F.1_g040180.gene	C2C2-GATA	6.14339e-13	1.00866	up
Hma1.2p1_0106F.1_g051160.gene	LOB	3.73645e-41	1.3693	up
Hma1.2p1_0226F.1_g095770.gene	MYB-related	1.24211e-18	1.26612	up
Hma1.2p1_1382F.1_g279430.gene	GARP-G2-like	2.32121e-62	1.51044	up
Hma1.2p1_0478F.1_g161340.gene	bHLH	1.47892e-25	1.12794	up
Hma1.2p1_1305F.1_g274600.gene	AP2/ERF-ERF	1.31399e-161	2.14551	up
Hma1.2p1_0028F.1_g017430.gene	AP2/ERF-RAV	7.32288e-49	1.2715	up
NewGene_19734	Tify	1.12244e-112	1.91332	up
Hma1.2p1_0851F.1_g228240.gene	C2C2-GATA	2.08709e-106	1.78816	up
Hma1.2p1_1691F.1_g297780.gene	C2C2-YABBY	7.37866e-49	1.61521	up
Hma1.2p1_0542F.1_g175000.gene	Tify	2.76603e-39	1.61518	up
Hma1.2p1_0291F.1_g115250.gene	NF-YA	2.19952e-51	1.33813	up
Hma1.2p1_0023F.1_g014920.gene	C2H2	3.30014e-36	1.0583	up
Hma1.2p1_0502F.1_g167710.gene	AP2/ERF-ERF	6.03022e-164	2.26263	up
Hma1.2p1_2176F.1_g316160.gene	GARP-G2-like	1.19745e-27	1.65807	up
Hma1.2p1_0298F.1_g117640.gene	WRKY	1.36206e-115	1.58879	up
Hma1.2p1_0210F.1_g089600.gene	LOB	2.50118e-147	2.74522	up
Hma1.2p1_0155F.1_g068600.gene	AP2/ERF-ERF	6.51531e-33	1.77863	up
Hma1.2p1_0459F.1_g157170.gene	Tify	7.87744e-80	2.49991	up
Hma1.2p1_1663F.1_g296340.gene	LOB	1.08678e-06	1.02886	up
Hma1.2p1_2704F.1_g327120.gene	bHLH	9.07412e-251	2.44961	up
Hma1.2p1_0084F.1_g043380.gene	GRF	1.38184e-150	2.23514	up
Hma1.2p1_0210F.1_g089580.gene	C2H2	6.45114e-165	2.82951	up
Hma1.2p1_0010F.1_g006770.gene	MADS-MIKC	2.97435e-07	1.06191	up
Hma1.2p1_0735F.1_g210470.gene	bHLH	1.6381e-18	1.07667	up
Hma1.2p1_0923F.1_g237150.gene	MADS-M-type	4.60718e-152	2.64025	up
Hma1.2p1_0090F.1_g046100.gene	Tify	7.56342e-31	1.78703	up
Hma1.2p1_0407F.1_g146190.gene	AP2/ERF-AP2	1.94757e-11	1.00983	up
Hma1.2p1_0488F.1_g163700.gene	TCP	1.21728e-18	1.16809	up
Hma1.2p1_0502F.1_g167730.gene	AP2/ERF-ERF	3.20876e-75	2.23854	up
Hma1.2p1_1010F.1_g247340.gene	MYB	4.92476e-55	1.68314	up
Hma1.2p1_0548F.1_g176740.gene	MYB-related	0.00160017	1.0306	up
Hma1.2p1_1749F.1_g300690.gene	HSF	3.28046e-31	1.37733	up
Hma1.2p1_0544F.1_g175700.gene	HSF	3.20958e-47	1.70354	up
NewGene_21461	B3	5.97171e-16	1.03276	up
Hma1.2p1_0572F.1_g181260.gene	HB-HD-ZIP	9.03342e-126	2.05037	up
Hma1.2p1_1179F.1_g264560.gene	GRF	2.87427e-08	1.02062	up
Hma1.2p1_0952F.1_g241040.gene	WRKY	1.07754e-192	3.22343	up
Hma1.2p1_1154F.1_g262210.gene	NAC	2.77778e-13	1.11189	up
NewGene_6797	MYB	1.04911e-41	1.25037	up
Hma1.2p1_3498F.1_g336423.gene	WRKY	1.3455e-40	1.89977	up
Hma1.2p1_0043F.1_g025810.gene	AP2/ERF-ERF	1.54652e-29	1.8848	up
Hma1.2p1_0892F.1_g233400.gene	MYB-related	8.76959e-08	1.49193	up
Hma1.2p1_0134F.1_g061440.gene	NAC	0	3.79357	up
Hma1.2p1_0013F.1_g008970.gene	C2C2-GATA	3.95628e-07	1.13207	up
Hma1.2p1_0408F.1_g146670.gene	MYB	8.41506e-12	1.1339	up
Hma1.2p1_0335F.1_g128900.gene	WRKY	7.97127e-15	1.29894	up
Hma1.2p1_0952F.1_g240855.gene	AP2/ERF-ERF	4.33727e-11	1.07769	up
Hma1.2p1_1870F.1_g306080.gene	AP2/ERF-AP2	4.10715e-33	1.519	up
Hma1.2p1_0544F.1_g175690.gene	HSF	3.11609e-20	1.45352	up
Hma1.2p1_0291F.1_g115120.gene	AP2/ERF-AP2	9.89546e-22	1.28406	up
Hma1.2p1_0819F.1_g223800.gene	C2H2	2.72578e-104	3.03383	up
Hma1.2p1_1063F.1_g253580.gene	bHLH	3.00219e-55	1.98225	up
Hma1.2p1_0717F.1_g208240.gene	OFP	1.15097e-10	1.11174	up
NewGene_213	WRKY	3.92395e-20	1.82559	up
Hma1.2p1_0934F.1_g238530.gene	WRKY	6.06108e-12	1.47765	up
Hma1.2p1_0360F.1_g135620.gene	HSF	2.86136e-06	1.13132	up
NewGene_21128	MADS-MIKC	1.33941e-50	2.67797	up
Hma1.2p1_0235F.1_g098940.gene	WRKY	7.06881e-38	2.11524	up
Hma1.2p1_1692F.1_g297980.gene	WRKY	7.20236e-55	2.3107	up
NewGene_10389	bZIP	1.87368e-120	2.38961	up
Hma1.2p1_1143F.1_g261200.gene	NAC	2.18893e-06	1.02137	up
Hma1.2p1_0078F.1_g039910.gene	WRKY	9.38498e-28	1.8181	up
Hma1.2p1_0327F.1_g126700.gene	AP2/ERF-ERF	1.53191e-05	1.07179	up
Hma1.2p1_2345F.1_g320460.gene	WRKY	4.52152e-33	2.25369	up
Hma1.2p1_1124F.1_g259533.gene	NAC	7.83427e-08	1.19028	up
Hma1.2p1_1137F.1_g260660.gene	BBR-BPC	6.5062e-06	1.13345	up
Hma1.2p1_0821F.1_g224220.gene	AP2/ERF-ERF	1.79597e-96	3.19926	up
Hma1.2p1_1678F.1_g297080.gene	AP2/ERF-AP2	4.09666e-22	1.49585	up
Hma1.2p1_0478F.1_g161350.gene	bHLH	9.19125e-57	2.83733	up
Hma1.2p1_0170F.1_g075290.gene	AP2/ERF-ERF	2.7247e-12	1.57422	up
NewGene_21161	MADS-M-type	3.51423e-60	2.07018	up
Hma1.2p1_1020F.1_g248490.gene	GRAS	3.10366e-19	1.30145	up
Hma1.2p1_0939F.1_g239480.gene	BES1	4.36251e-13	1.48668	up
Hma1.2p1_0421F.1_g150070.gene	NAC	5.23696e-35	2.24297	up
Hma1.2p1_0187F.1_g082110.gene	GARP-G2-like	2.34233e-15	1.62304	up
Hma1.2p1_0223F.1_g094290.gene	HB-KNOX	5.3466e-06	1.0403	up
Hma1.2p1_1034F.1_g250340.gene	AP2/ERF-ERF	1.41889e-53	2.89984	up
Hma1.2p1_0870F.1_g230850.gene	HB-HD-ZIP	1.65595e-22	1.5418	up
Hma1.2p1_0081F.1_g042390.gene	AP2/ERF-ERF	9.64523e-05	1.09764	up
Hma1.2p1_0020F.1_g014130.gene	Tify	1.82683e-31	3.67299	up
Hma1.2p1_0260F.1_g104500.gene	GARP-G2-like	1.01476e-05	1.59206	up
Hma1.2p1_0602F.1_g187620.gene	HSF	1.4296e-34	2.31551	up
Hma1.2p1_0074F.1_g038840.gene	MYB-related	8.56544e-23	1.48279	up
Hma1.2p1_1291F.1_g273500.gene	LOB	0.000133523	1.02494	up
Hma1.2p1_0663F.1_g198510.gene	NAC	2.71171e-68	2.76314	up
Hma1.2p1_0077F.1_g039680.gene	WRKY	6.13578e-127	3.44273	up
Hma1.2p1_0065F.1_g035130.gene	WRKY	2.8828e-07	1.96218	up
NewGene_15482	NAC	0.000307173	1.29229	up
Hma1.2p1_0084F.1_g043220.gene	HSF	2.17901e-27	1.78841	up
Hma1.2p1_1033F.1_g250210.gene	bHLH	0.000651556	1.62098	up
Hma1.2p1_1023F.1_g248850.gene	C2H2	0.000142716	1.16215	up
Hma1.2p1_0036F.1_g023400.gene	WRKY	0.000146812	1.0876	up
NewGene_2935	MYB-related	5.14833e-08	1.49359	up
Hma1.2p1_0155F.1_g068620.gene	HB-WOX	3.25103e-54	2.87808	up
NewGene_714	AP2/ERF-AP2	8.9157e-12	1.515	up
Hma1.2p1_1698F.1_g298140.gene	WRKY	8.45626e-123	4.26532	up
Hma1.2p1_1280F.1_g272550.gene	HSF	5.03209e-17	2.5439	up
NewGene_7221	B3	0.000130293	1.01262	up
Hma1.2p1_0431F.1_g151540.gene	HB-HD-ZIP	4.26447e-06	1.67535	up
Hma1.2p1_0546F.1_g176160.gene	C2C2-Dof	2.08325e-09	2.24228	up
Hma1.2p1_0109F.1_g052520.gene	WRKY	2.88682e-187	5.08621	up
Hma1.2p1_0362F.1_g136370.gene	Trihelix	7.31974e-07	1.54773	up
Hma1.2p1_0501F.1_g167280.gene	WRKY	1.29847e-251	4.47558	up
NewGene_12143	AP2/ERF-ERF	2.16627e-53	2.76786	up
Hma1.2p1_0623F.1_g191080.gene	WRKY	6.45634e-08	1.79186	up
NewGene_15353	AP2/ERF-ERF	7.53205e-05	1.22263	up
Hma1.2p1_0099F.1_g048630.gene	AP2/ERF-ERF	4.94523e-16	2.81446	up
Hma1.2p1_0059F.1_g032660.gene	WRKY	5.3217e-05	2.41369	up
Hma1.2p1_1068F.1_g253980.gene	HB-KNOX	5.74513e-21	2.26023	up
Hma1.2p1_0135F.1_g061930.gene	WRKY	4.15402e-15	2.40288	up
Hma1.2p1_0621F.1_g190770.gene	AP2/ERF-ERF	2.8097e-07	1.78123	up
Hma1.2p1_0359F.1_g135450.gene	AP2/ERF-ERF	0.000165087	1.41201	up
Hma1.2p1_0018F.1_g012260.gene	C2C2-YABBY	0.00022844	1.82468	up
Hma1.2p1_1230F.1_g268800.gene	AP2/ERF-ERF	0.00118264	1.4389	up
Hma1.2p1_1305F.1_g274590.gene	AP2/ERF-ERF	1.22763e-59	4.33147	up
Hma1.2p1_0851F.1_g228320.gene	DBB	0.000404574	1.75721	up
Hma1.2p1_0672F.1_g201060.gene	HSF	0.000423257	1.27596	up
Hma1.2p1_0090F.1_g046090.gene	Tify	0.000716536	1.667	up
Hma1.2p1_0862F.1_g229920.gene	AP2/ERF-RAV	8.16572e-27	3.24681	up
Hma1.2p1_1025F.1_g249370.gene	AP2/ERF-AP2	4.24766e-177	4.85705	up
Hma1.2p1_0074F.1_g038790.gene	bHLH	2.7959e-25	3.02227	up
Hma1.2p1_0640F.1_g194140.gene	PLATZ	2.60248e-14	2.70947	up
Hma1.2p1_2591F.1_g324990.gene	AP2/ERF-ERF	5.67925e-24	3.27615	up
Hma1.2p1_0302F.1_g118730.gene	MYB	3.11167e-08	2.34282	up
Hma1.2p1_0925F.1_g237440.gene	LOB	4.96941e-60	4.70483	up
Hma1.2p1_0456F.1_g156680.gene	bHLH	1.04548e-05	1.53844	up
Hma1.2p1_0052F.1_g030040.gene	zf-HD	0.00245948	1.67786	up
Hma1.2p1_0091F.1_g046570.gene	WRKY	1.08874e-72	4.13576	up
NewGene_7406	FAR1	6.04443e-08	1.71561	up
NewGene_21111	MADS-MIKC	1.81878e-97	5.31641	up
Hma1.2p1_2605F.1_g325290.gene	AP2/ERF-ERF	7.06552e-13	3.87254	up
Hma1.2p1_0359F.1_g135330.gene	WRKY	1.80679e-19	3.37835	up
Hma1.2p1_0297F.1_g117040.gene	TCP	0.00076898	1.97165	up
NewGene_7716	FAR1	7.58352e-06	1.34974	up
NewGene_4814	MYB	7.03971e-19	2.79384	up
Hma1.2p1_1655F.1_g295940.gene	WRKY	2.90504e-14	3.36063	up
Hma1.2p1_0200F.1_g086095.gene	FAR1	0.00187125	1.51625	up
Hma1.2p1_0208F.1_g088275.gene	C2C2-Dof	0.000108526	2.09266	up
Hma1.2p1_2488F.1_g323160.gene	WRKY	2.20621e-39	4.99746	up
Hma1.2p1_0573F.1_g181380.gene	C2H2	0.00417981	1.67104	up
Hma1.2p1_2339F.1_g320280.gene	AP2/ERF-AP2	1.02518e-91	4.17592	up
Hma1.2p1_0032F.1_g018690.gene	C2H2	0.00035699	2.73296	up
Hma1.2p1_0248F.1_g101970.gene	AP2/ERF-ERF	7.38256e-09	2.94356	up
Hma1.2p1_0064F.1_g034860.gene	OFP	0.000575689	2.13854	up
NewGene_4657	bZIP	4.82498e-06	1.83298	up
NewGene_20264	FAR1	0.000293629	1.56788	up
Hma1.2p1_0653F.1_g196210.gene	MYB	3.5057e-11	2.85135	up
Hma1.2p1_0084F.1_g043680.gene	bZIP	3.82054e-35	6.29948	up
Hma1.2p1_0219F.1_g092850.gene	HB-WOX	2.72229e-08	7.19091	up
Hma1.2p1_0821F.1_g224210.gene	AP2/ERF-ERF	3.29925e-46	7.01262	up
NewGene_7207	SAP	8.39509e-35	4.8384	up
Hma1.2p1_0109F.1_g052270.gene	AP2/ERF-ERF	1.46918e-24	3.99969	up
Hma1.2p1_0022F.1_g014480.gene	bHLH	4.42133e-11	3.04579	up
Hma1.2p1_1090F.1_g255810.gene	MYB	6.64057e-75	7.67392	up
Hma1.2p1_1466F.1_g285410.gene	NAC	7.19891e-55	5.65415	up
Hma1.2p1_0273F.1_g109720.gene	MYB	4.32171e-15	4.70752	up
Hma1.2p1_1946F.1_g308646.gene	LOB	6.11858e-07	4.10353	up
Hma1.2p1_0002F.1_g002310.gene	C2H2	3.5336e-07	2.85328	up
Hma1.2p1_0399F.1_g143920.gene	C2H2	7.2338e-27	4.50531	up
NewGene_3246	bHLH	1.22943e-42	4.96986	up
Hma1.2p1_0061F.1_g033830.gene	C2H2	3.45102e-07	6.08961	up
Hma1.2p1_0371F.1_g138170.gene	AP2/ERF-ERF	1.11232e-23	7.01175	up
Hma1.2p1_0200F.1_g085880.gene	AP2/ERF-ERF	2.84949e-26	5.63745	up
Hma1.2p1_0416F.1_g148590.gene	bZIP	3.41926e-07	4.51956	up
Hma1.2p1_0371F.1_g138150.gene	AP2/ERF-ERF	1.30918e-09	3.91863	up
Hma1.2p1_1034F.1_g250400.gene	NAC	2.17804e-11	3.65453	up
Hma1.2p1_0099F.1_g048610.gene	AP2/ERF-ERF	3.57816e-45	9.35379	up
Hma1.2p1_0893F.1_g233480.gene	bHLH	2.63878e-09	7.79349	up
Hma1.2p1_0371F.1_g138180.gene	AP2/ERF-ERF	1.83112e-22	6.40835	up
Hma1.2p1_0002F.1_g001990.gene	bHLH	6.16072e-18	6.32354	up
Hma1.2p1_1849F.1_g305320.gene	AP2/ERF-ERF	6.85171e-13	6.77469	up
Hma1.2p1_0270F.1_g108500.gene	AP2/ERF-ERF	4.09922e-14	9.47607	up
Hma1.2p1_0270F.1_g108490.gene	AP2/ERF-ERF	5.70907e-14	9.43411	up
Hma1.2p1_0598F.1_g186770.gene	bHLH	1.19701e-09	8.0387	up
Hma1.2p1_0841F.1_g226940.gene	LOB	2.3925e-08	5.148	up
Hma1.2p1_0695F.1_g204440.gene	AP2/ERF-ERF	2.31936e-13	9.26688	up
Hma1.2p1_0224F.1_g094610.gene	C2C2-GATA	8.14722e-08	5.41944	up
Hma1.2p1_0577F.1_g182220.gene	LFY	1.28693e-09	8.05708	up
NewGene_7217	B3	4.93101e-11	6.37864	up
Hma1.2p1_0060F.1_g033610.gene	NAC	2.14429e-124	-1.2645	down
Hma1.2p1_1290F.1_g273410.gene	MYB	3.24641e-177	-2.54362	down
Hma1.2p1_1697F.1_g298090.gene	NAC	1.60979e-205	-1.99315	down
Hma1.2p1_0598F.1_g186800.gene	HB-HD-ZIP	1.75051e-72	-1.47538	down
Hma1.2p1_0775F.1_g216550.gene	bZIP	1.51705e-35	-1.48273	down
Hma1.2p1_0052F.1_g030300.gene	MYB	5.65044e-58	-1.22209	down
Hma1.2p1_0074F.1_g038670.gene	NAC	5.24421e-209	-4.34744	down
Hma1.2p1_0773F.1_g216110.gene	MADS-MIKC	1.68196e-56	-1.5815	down
NewGene_19066	GARP-ARR-B	4.41018e-55	-1.05594	down
NewGene_9700	NAC	1.658e-253	-2.94867	down
Hma1.2p1_0158F.1_g070130.gene	MYB	5.08768e-36	-1.22272	down
Hma1.2p1_0456F.1_g156770.gene	NAC	4.60545e-54	-1.35639	down
NewGene_16509	bZIP	9.38981e-186	-4.67106	down
Hma1.2p1_0798F.1_g219890.gene	LOB	5.88133e-25	-1.944	down
Hma1.2p1_0991F.1_g245000.gene	C2C2-LSD	3.93422e-22	-1.69816	down
Hma1.2p1_1172F.1_g263630.gene	MADS-MIKC	1.76645e-104	-4.6457	down
Hma1.2p1_0559F.1_g178670.gene	LOB	7.57645e-26	-1.76383	down
Hma1.2p1_0208F.1_g088310.gene	SBP	2.8765e-20	-2.31938	down
Hma1.2p1_0124F.1_g058280.gene	C2H2	1.22244e-41	-2.28213	down
Hma1.2p1_0261F.1_g104805.gene	HB-BELL	2.09192e-24	-1.23811	down
Hma1.2p1_0061F.1_g033920.gene	C2C2-CO-like	1.84622e-44	-1.72153	down
Hma1.2p1_2785F.1_g328493.gene	C2C2-LSD	2.13098e-10	-1.54093	down
Hma1.2p1_0788F.1_g218070.gene	MADS-M-type	4.65561e-11	-2.52949	down
NewGene_18182	bZIP	5.41176e-75	-4.06991	down
Hma1.2p1_0377F.1_g139530.gene	MYB	1.37647e-40	-2.3809	down
Hma1.2p1_1010F.1_g247410.gene	MYB-related	4.97239e-15	-1.44201	down
Hma1.2p1_0772F.1_g216010.gene	C2H2	1.53986e-13	-1.22238	down
Hma1.2p1_1240F.1_g269560.gene	LOB	1.52405e-16	-2.10112	down
Hma1.2p1_0066F.1_g036290.gene	bHLH	2.08808e-23	-1.51796	down
Hma1.2p1_0083F.1_g042830.gene	Trihelix	3.46367e-16	-1.03574	down
Hma1.2p1_2785F.1_g328496.gene	C2C2-LSD	9.45547e-08	-1.80826	down
Hma1.2p1_0592F.1_g185590.gene	MYB	2.82959e-32	-2.57986	down
Hma1.2p1_0360F.1_g135740.gene	HB-WOX	0.00130025	-1.30012	down
Hma1.2p1_0000F.1_g000630.gene	CPP	3.30265e-23	-1.31131	down
Hma1.2p1_0014F.1_g009250.gene	SBP	2.64255e-10	-1.19597	down
Hma1.2p1_1974F.1_g309630.gene	bZIP	7.81425e-34	-3.10867	down
Hma1.2p1_0140F.1_g063480.gene	MYB	6.03948e-39	-1.85526	down
NewGene_11960	NAC	2.45292e-13	-1.10515	down
Hma1.2p1_1068F.1_g253970.gene	HB-HD-ZIP	4.9988e-24	-2.58422	down
NewGene_21510	HB-other	2.13715e-07	-1.84383	down
Hma1.2p1_1178F.1_g264400.gene	OFP	1.51109e-09	-2.54404	down
Hma1.2p1_0884F.1_g232490.gene	Tify	3.22066e-06	-1.03764	down
NewGene_14038	NAC	3.80705e-12	-1.14314	down
Hma1.2p1_0367F.1_g137010.gene	MYB	6.19469e-10	-1.66733	down
Hma1.2p1_1190F.1_g265400.gene	MYB	4.27211e-16	-2.38591	down
NewGene_8569	C2C2-CO-like	1.35816e-14	-1.20249	down
Hma1.2p1_0743F.1_g211530.gene	NAC	3.11012e-16	-1.8876	down
Hma1.2p1_0430F.1_g151520.gene	C2C2-GATA	6.7546e-14	-1.92153	down
Hma1.2p1_0169F.1_g074620.gene	GRF	2.38314e-21	-3.28893	down
Hma1.2p1_0046F.1_g026990.gene	MYB	8.8852e-23	-2.90121	down
Hma1.2p1_0375F.1_g138940.gene	E2F-DP	8.22199e-05	-1.3922	down
Hma1.2p1_0075F.1_g039400.gene	MYB	0.00040855	-1.05433	down
Hma1.2p1_0273F.1_g109570.gene	NAC	9.43123e-14	-3.15388	down
Hma1.2p1_0514F.1_g170050.gene	GRAS	3.3235e-23	-1.77305	down
Hma1.2p1_0125F.1_g058520.gene	bHLH	3.48475e-28	-3.76696	down
Hma1.2p1_0172F.1_g076010.gene	C2H2	8.30189e-20	-2.32173	down
Hma1.2p1_1421F.1_g282530.gene	LOB	0.00864406	-1.10697	down
Hma1.2p1_0114F.1_g055580.gene	C3H	1.42109e-05	-1.35657	down
Hma1.2p1_2410F.1_g321530.gene	MYB	0.00229489	-1.15058	down
Hma1.2p1_0002F.1_g002600.gene	TCP	1.6268e-06	-1.47826	down
Hma1.2p1_0109F.1_g052400.gene	C2H2	1.20121e-06	-1.99606	down
Hma1.2p1_0316F.1_g122830.gene	AP2/ERF-ERF	5.67292e-06	-1.71459	down
Hma1.2p1_0858F.1_g229380.gene	MYB	0.000116391	-1.473	down
NewGene_13115	HB-other	3.0636e-07	-1.48707	down
Hma1.2p1_0032F.1_g019320.gene	bHLH	4.52909e-09	-1.67973	down
Hma1.2p1_0936F.1_g238870.gene	WRKY	6.1206e-07	-1.78928	down
Hma1.2p1_0212F.1_g090060.gene	MYB	6.87631e-18	-3.81312	down
NewGene_1207	GARP-ARR-B	1.93155e-13	-2.44107	down
Hma1.2p1_0371F.1_g138110.gene	GRAS	3.90201e-10	-2.92551	down
Hma1.2p1_0326F.1_g126170.gene	LOB	5.09105e-05	-2.40389	down
NewGene_13994	MYB	0.000214465	-1.31979	down
Hma1.2p1_2942F.1_g330625.gene	AP2/ERF-ERF	0.000131052	-2.18729	down
Hma1.2p1_0099F.1_g049070.gene	NAC	1.93508e-06	-2.79201	down
S2_vs_S3
Hma1.2p1_0044F.1_g026010.gene	zf-HD	0	2.32983	up
Hma1.2p1_1175F.1_g264020.gene	NF-YB	3.3415e-91	1.35281	up
Hma1.2p1_0015F.1_g010530.gene	B3	1.78507e-230	1.84403	up
Hma1.2p1_0061F.1_g033910.gene	LOB	9.10534e-40	1.10152	up
Hma1.2p1_1139F.1_g260860.gene	GRF	9.36615e-251	1.63165	up
Hma1.2p1_0131F.1_g060620.gene	C2H2	1.94526e-139	1.04748	up
Hma1.2p1_0653F.1_g196310.gene	LOB	4.71983e-167	2.10231	up
Hma1.2p1_0208F.1_g088260.gene	B3	0	2.17968	up
Hma1.2p1_3072F.1_g332360.gene	B3	0	3.35149	up
Hma1.2p1_0421F.1_g150010.gene	B3	0	2.54936	up
Hma1.2p1_1139F.1_g260890.gene	bZIP	5.8862e-30	1.15652	up
Hma1.2p1_0813F.1_g222530.gene	HB-HD-ZIP	2.93218e-79	1.40546	up
Hma1.2p1_0180F.1_g079870.gene	bHLH	1.68703e-94	1.38608	up
Hma1.2p1_1054F.1_g252590.gene	GRAS	2.612e-273	1.49968	up
Hma1.2p1_0096F.1_g047860.gene	HB-HD-ZIP	3.51613e-56	1.73231	up
Hma1.2p1_0209F.1_g089090.gene	B3-ARF	1.83444e-24	1.07932	up
Hma1.2p1_0106F.1_g051160.gene	LOB	1.14151e-98	2.3246	up
Hma1.2p1_0226F.1_g095770.gene	MYB-related	2.40148e-15	1.18781	up
Hma1.2p1_1382F.1_g279430.gene	GARP-G2-like	2.39153e-84	1.85362	up
Hma1.2p1_0478F.1_g161340.gene	bHLH	2.76923e-31	1.25906	up
Hma1.2p1_1170F.1_g263470.gene	GRF	3.93809e-26	1.21855	up
NewGene_19734	Tify	4.74555e-110	1.80536	up
Hma1.2p1_0685F.1_g203290.gene	MADS-MIKC	4.13542e-13	1.47546	up
Hma1.2p1_2870F.1_g329680.gene	MADS-MIKC	1.30866e-09	1.21667	up
Hma1.2p1_0964F.1_g242020.gene	C2C2-Dof	1.51e-07	1.23698	up
Hma1.2p1_0542F.1_g175000.gene	Tify	2.56389e-35	1.51477	up
Hma1.2p1_0291F.1_g115250.gene	NF-YA	9.17961e-54	1.40683	up
Hma1.2p1_1585F.1_g292080.gene	MYB	1.9285e-30	1.49572	up
Hma1.2p1_2176F.1_g316160.gene	GARP-G2-like	1.56958e-31	1.7986	up
Hma1.2p1_0210F.1_g089600.gene	LOB	1.11755e-199	4.18696	up
Hma1.2p1_1658F.1_g296060.gene	NAC	1.47288e-07	1.0755	up
NewGene_4575	AP2/ERF-ERF	5.29282e-141	1.97684	up
Hma1.2p1_0030F.1_g018300.gene	bZIP	3.4482e-21	1.55215	up
Hma1.2p1_0459F.1_g157170.gene	Tify	4.01165e-96	2.92967	up
Hma1.2p1_1663F.1_g296340.gene	LOB	2.0151e-15	1.8548	up
Hma1.2p1_0208F.1_g088400.gene	AP2/ERF-ERF	8.87697e-06	1.00573	up
Hma1.2p1_0084F.1_g043380.gene	GRF	5.99147e-217	3.15685	up
NewGene_939	C2H2	9.58256e-22	1.28201	up
NewGene_7083	bHLH	8.14239e-08	1.49866	up
Hma1.2p1_0590F.1_g185143.gene	zf-HD	2.24074e-09	1.21201	up
NewGene_10901	bHLH	0.000154849	1.38023	up
Hma1.2p1_0923F.1_g237150.gene	MADS-M-type	4.85931e-182	3.21091	up
Hma1.2p1_0090F.1_g046100.gene	Tify	8.68799e-36	1.9849	up
Hma1.2p1_0407F.1_g146190.gene	AP2/ERF-AP2	1.80234e-11	1.08359	up
NewGene_14163	GARP-G2-like	3.24189e-24	1.95868	up
Hma1.2p1_1010F.1_g247340.gene	MYB	9.81017e-85	2.2336	up
Hma1.2p1_0936F.1_g238715.gene	MYB	2.49797e-14	1.56479	up
NewGene_8366	C2C2-Dof	1.11773e-18	1.24378	up
Hma1.2p1_0572F.1_g181260.gene	HB-HD-ZIP	6.72632e-175	2.60908	up
Hma1.2p1_0952F.1_g241040.gene	WRKY	9.30149e-164	2.62917	up
NewGene_6797	MYB	1.68451e-65	1.65494	up
Hma1.2p1_0043F.1_g025810.gene	AP2/ERF-ERF	3.95669e-59	3.06785	up
Hma1.2p1_0084F.1_g043010.gene	Trihelix	2.3829e-11	1.96883	up
Hma1.2p1_0892F.1_g233400.gene	MYB-related	1.16218e-07	1.366	up
Hma1.2p1_0013F.1_g008970.gene	C2C2-GATA	1.12099e-05	1.00213	up
Hma1.2p1_0408F.1_g146670.gene	MYB	1.76087e-29	2.06145	up
Hma1.2p1_0225F.1_g095010.gene	zf-HD	7.42828e-06	1.19869	up
Hma1.2p1_1870F.1_g306080.gene	AP2/ERF-AP2	4.05237e-57	2.31535	up
Hma1.2p1_0034F.1_g021360.gene	HB-HD-ZIP	6.5286e-14	1.2809	up
Hma1.2p1_0291F.1_g115120.gene	AP2/ERF-AP2	6.7244e-57	2.64926	up
Hma1.2p1_0203F.1_g086250.gene	TUB	7.58739e-15	1.58128	up
Hma1.2p1_0796F.1_g219190.gene	MYB	2.12012e-07	1.32425	up
Hma1.2p1_0086F.1_g044860.gene	LOB	1.86567e-09	2.46034	up
Hma1.2p1_0360F.1_g135620.gene	HSF	1.7048e-15	1.94378	up
Hma1.2p1_0316F.1_g123130.gene	C2H2	6.31116e-06	1.26946	up
NewGene_21128	MADS-MIKC	1.5012e-84	3.33023	up
NewGene_10389	bZIP	9.80991e-138	2.72986	up
Hma1.2p1_1175F.1_g264010.gene	Trihelix	0.000239709	1.07158	up
Hma1.2p1_0012F.1_g007490.gene	NAC	2.09598e-06	1.30982	up
Hma1.2p1_2345F.1_g320460.gene	WRKY	7.65776e-36	2.52963	up
Hma1.2p1_1137F.1_g260660.gene	BBR-BPC	2.25963e-10	1.62614	up
Hma1.2p1_1196F.1_g266020.gene	HB-HD-ZIP	7.63836e-05	1.25367	up
Hma1.2p1_1678F.1_g297080.gene	AP2/ERF-AP2	2.07694e-17	1.22188	up
Hma1.2p1_0478F.1_g161350.gene	bHLH	1.34927e-44	2.90919	up
Hma1.2p1_1020F.1_g248490.gene	GRAS	1.76694e-19	1.39042	up
Hma1.2p1_0939F.1_g239480.gene	BES1	1.34048e-14	1.46356	up
Hma1.2p1_2337F.1_g320223.gene	NAC	0.000517774	1.20509	up
Hma1.2p1_0421F.1_g150070.gene	NAC	1.15837e-37	2.29714	up
Hma1.2p1_0187F.1_g082110.gene	GARP-G2-like	4.44844e-13	1.70264	up
Hma1.2p1_0870F.1_g230850.gene	HB-HD-ZIP	8.82499e-21	1.32951	up
Hma1.2p1_0718F.1_g208390.gene	B3	0.000438028	1.40818	up
Hma1.2p1_0322F.1_g124870.gene	C2H2	0.000363525	1.12431	up
NewGene_8073	FAR1	1.52991e-08	1.01748	up
Hma1.2p1_0020F.1_g014130.gene	Tify	6.08231e-26	3.02207	up
Hma1.2p1_0260F.1_g104500.gene	GARP-G2-like	2.75303e-08	1.74737	up
Hma1.2p1_0602F.1_g187620.gene	HSF	2.44864e-32	2.67124	up
Hma1.2p1_0663F.1_g198510.gene	NAC	3.58338e-69	2.75663	up
Hma1.2p1_0077F.1_g039680.gene	WRKY	1.06935e-47	1.55783	up
NewGene_15482	NAC	2.77283e-06	1.77178	up
Hma1.2p1_0155F.1_g068620.gene	HB-WOX	1.4243e-46	3.08615	up
NewGene_714	AP2/ERF-AP2	3.66613e-23	2.39465	up
NewGene_6748	FAR1	6.78106e-05	2.13599	up
Hma1.2p1_0430F.1_g151430.gene	MYB-related	0.00116735	1.26337	up
Hma1.2p1_1698F.1_g298140.gene	WRKY	7.60416e-101	3.45148	up
NewGene_7221	B3	6.65551e-06	1.40912	up
Hma1.2p1_0546F.1_g176160.gene	C2C2-Dof	2.3522e-08	2.19677	up
Hma1.2p1_0109F.1_g052520.gene	WRKY	2.29498e-134	2.75313	up
Hma1.2p1_0501F.1_g167280.gene	WRKY	2.52435e-156	2.6225	up
Hma1.2p1_0099F.1_g048630.gene	AP2/ERF-ERF	1.2662e-16	3.25323	up
Hma1.2p1_0135F.1_g061930.gene	WRKY	8.98633e-10	1.59601	up
Hma1.2p1_0621F.1_g190770.gene	AP2/ERF-ERF	1.90023e-05	1.4603	up
Hma1.2p1_0359F.1_g135450.gene	AP2/ERF-ERF	2.08193e-09	2.49067	up
Hma1.2p1_1230F.1_g268800.gene	AP2/ERF-ERF	6.18046e-10	4.73269	up
Hma1.2p1_0469F.1_g158870.gene	HB-BELL	3.20237e-08	4.53057	up
Hma1.2p1_0672F.1_g201060.gene	HSF	3.61963e-06	1.85517	up
Hma1.2p1_0566F.1_g180005.gene	SBP	5.79044e-05	1.77707	up
Hma1.2p1_0090F.1_g046090.gene	Tify	0.000660434	1.79395	up
Hma1.2p1_1025F.1_g249370.gene	AP2/ERF-AP2	7.05305e-172	5.21063	up
Hma1.2p1_2519F.1_g323810.gene	SBP	4.61599e-05	2.06599	up
Hma1.2p1_0074F.1_g038790.gene	bHLH	3.48465e-18	2.38953	up
Hma1.2p1_0640F.1_g194140.gene	PLATZ	1.03087e-15	2.70068	up
Hma1.2p1_0302F.1_g118730.gene	MYB	8.36544e-13	4.07583	up
Hma1.2p1_0925F.1_g237440.gene	LOB	2.97005e-61	4.67716	up
Hma1.2p1_0456F.1_g156680.gene	bHLH	1.09621e-05	1.55739	up
Hma1.2p1_0052F.1_g030040.gene	zf-HD	6.24439e-05	2.52778	up
Hma1.2p1_0091F.1_g046570.gene	WRKY	1.02236e-34	2.06306	up
NewGene_7406	FAR1	7.71213e-07	1.86696	up
NewGene_21111	MADS-MIKC	4.57529e-61	2.45925	up
Hma1.2p1_2605F.1_g325290.gene	AP2/ERF-ERF	9.18629e-05	1.40078	up
Hma1.2p1_0359F.1_g135330.gene	WRKY	4.46951e-13	2.25115	up
NewGene_7716	FAR1	2.88213e-08	1.63412	up
NewGene_4814	MYB	9.6301e-22	3.44502	up
NewGene_3994	FAR1	0.000189875	1.55648	up
Hma1.2p1_1655F.1_g295940.gene	WRKY	4.01415e-16	3.70601	up
Hma1.2p1_0200F.1_g086095.gene	FAR1	6.15985e-05	2.03224	up
Hma1.2p1_2488F.1_g323160.gene	WRKY	8.7607e-154	3.21447	up
Hma1.2p1_2339F.1_g320280.gene	AP2/ERF-AP2	2.57056e-81	4.0938	up
Hma1.2p1_0032F.1_g018690.gene	C2H2	2.89924e-06	4.6233	up
Hma1.2p1_0248F.1_g101970.gene	AP2/ERF-ERF	2.49555e-05	1.84966	up
Hma1.2p1_0084F.1_g043680.gene	bZIP	0.00210853	6.04564	up
Hma1.2p1_0219F.1_g092850.gene	HB-WOX	8.08418e-45	5.56683	up
Hma1.2p1_0821F.1_g224210.gene	AP2/ERF-ERF	6.57529e-34	2.03671	up
NewGene_7207	SAP	3.56223e-33	5.20549	up
Hma1.2p1_0109F.1_g052270.gene	AP2/ERF-ERF	1.42177e-25	4.27303	up
Hma1.2p1_0022F.1_g014480.gene	bHLH	5.09746e-13	3.22094	up
Hma1.2p1_1090F.1_g255810.gene	MYB	1.93363e-149	4.60432	up
Hma1.2p1_1466F.1_g285410.gene	NAC	1.13395e-27	1.92987	up
Hma1.2p1_1946F.1_g308646.gene	LOB	1.23297e-05	3.20072	up
Hma1.2p1_0002F.1_g002310.gene	C2H2	2.36865e-05	2.11962	up
NewGene_3246	bHLH	5.23899e-44	4.6208	up
Hma1.2p1_0061F.1_g033830.gene	C2H2	4.52088e-07	6.06345	up
Hma1.2p1_0416F.1_g148590.gene	bZIP	8.77946e-07	5.20478	up
Hma1.2p1_1034F.1_g250400.gene	NAC	2.50099e-11	3.94694	up
Hma1.2p1_0099F.1_g048610.gene	AP2/ERF-ERF	6.46069e-107	2.43151	up
Hma1.2p1_0893F.1_g233480.gene	bHLH	1.507e-18	9.34723	up
Hma1.2p1_0002F.1_g001990.gene	bHLH	3.82619e-21	5.44417	up
Hma1.2p1_0270F.1_g108500.gene	AP2/ERF-ERF	5.7651e-12	7.5873	up
Hma1.2p1_0270F.1_g108490.gene	AP2/ERF-ERF	5.31576e-12	2.23355	up
Hma1.2p1_0598F.1_g186770.gene	bHLH	1.60442e-09	8.00924	up
Hma1.2p1_0841F.1_g226940.gene	LOB	2.67626e-09	7.97537	up
Hma1.2p1_0695F.1_g204440.gene	AP2/ERF-ERF	2.68082e-18	3.68485	up
Hma1.2p1_0224F.1_g094610.gene	C2C2-GATA	6.06271e-07	5.96661	up
Hma1.2p1_0577F.1_g182220.gene	LFY	1.72483e-09	8.02771	up
NewGene_7217	B3	7.97657e-13	5.36567	up
Hma1.2p1_0598F.1_g186800.gene	HB-HD-ZIP	6.16403e-50	-1.25949	down
Hma1.2p1_0775F.1_g216550.gene	bZIP	3.53733e-27	-1.32971	down
Hma1.2p1_0052F.1_g030300.gene	MYB	9.39656e-61	-1.30456	down
Hma1.2p1_0456F.1_g156770.gene	NAC	8.22369e-54	-1.30917	down
Hma1.2p1_1580F.1_g291940.gene	AP2/ERF-ERF	1.07701e-55	-1.21157	down
NewGene_16509	bZIP	6.65769e-64	-3.33444	down
Hma1.2p1_0798F.1_g219890.gene	LOB	1.04702e-09	-1.31423	down
Hma1.2p1_1172F.1_g263630.gene	MADS-MIKC	6.80628e-50	-3.69936	down
Hma1.2p1_0728F.1_g209300.gene	bHLH	3.39621e-40	-1.00117	down
Hma1.2p1_0000F.1_g000330.gene	bZIP	5.04706e-39	-1.6937	down
Hma1.2p1_0060F.1_g032710.gene	C2C2-Dof	1.62836e-35	-1.13204	down
Hma1.2p1_0523F.1_g172150.gene	bHLH	1.23908e-49	-1.45468	down
Hma1.2p1_2470F.1_g322750.gene	MADS-MIKC	5.18702e-18	-1.03314	down
Hma1.2p1_0409F.1_g146810.gene	NAC	1.51316e-50	-1.51701	down
Hma1.2p1_1305F.1_g274600.gene	AP2/ERF-ERF	1.46159e-137	-1.15526	down
Hma1.2p1_2785F.1_g328493.gene	C2C2-LSD	1.4471e-05	-1.16864	down
Hma1.2p1_0488F.1_g163960.gene	MADS-MIKC	9.76436e-14	-1.09496	down
NewGene_18182	bZIP	3.17689e-40	-3.39358	down
Hma1.2p1_0033F.1_g020760.gene	MADS-MIKC	6.58296e-08	-1.01456	down
Hma1.2p1_2785F.1_g328496.gene	C2C2-LSD	5.05444e-07	-1.88142	down
Hma1.2p1_0482F.1_g162420.gene	C2C2-GATA	1.13324e-06	-1.49179	down
Hma1.2p1_0406F.1_g146080.gene	AP2/ERF-RAV	3.47658e-94	-2.19407	down
Hma1.2p1_1602F.1_g293200.gene	NAC	3.98039e-92	-1.82764	down
Hma1.2p1_1974F.1_g309630.gene	bZIP	1.25487e-32	-3.07555	down
Hma1.2p1_0210F.1_g089580.gene	C2H2	2.96121e-118	-1.29136	down
Hma1.2p1_1068F.1_g253970.gene	HB-HD-ZIP	5.4355e-09	-1.78581	down
Hma1.2p1_1861F.1_g305650.gene	GRAS	9.5956e-45	-1.4007	down
Hma1.2p1_0367F.1_g137010.gene	MYB	1.27986e-13	-1.86106	down
Hma1.2p1_1190F.1_g265400.gene	MYB	1.12304e-16	-2.36214	down
Hma1.2p1_0430F.1_g151520.gene	C2C2-GATA	1.9228e-12	-1.84973	down
Hma1.2p1_0169F.1_g074620.gene	GRF	4.82409e-05	-1.93041	down
Hma1.2p1_0046F.1_g026990.gene	MYB	0.00520019	-1.22549	down
Hma1.2p1_0104F.1_g049940.gene	zf-HD	4.72262e-06	-1.58184	down
Hma1.2p1_0471F.1_g159460.gene	AP2/ERF-ERF	1.77278e-24	-1.73646	down
Hma1.2p1_1096F.1_g256620.gene	MYB	5.85917e-05	-1.20494	down
Hma1.2p1_0598F.1_g186670.gene	TCP	2.95921e-17	-1.50741	down
Hma1.2p1_0125F.1_g058520.gene	bHLH	6.18888e-11	-2.69651	down
Hma1.2p1_0652F.1_g195870.gene	HB-other	6.11102e-43	-2.68228	down
Hma1.2p1_0114F.1_g055580.gene	C3H	2.13955e-08	-1.58561	down
NewGene_8082	Trihelix	2.0705e-27	-1.11251	down
Hma1.2p1_0176F.1_g077460.gene	MYB	3.93485e-26	-1.66279	down
Hma1.2p1_0819F.1_g223800.gene	C2H2	9.71721e-37	-1.0088	down
Hma1.2p1_0002F.1_g002600.gene	TCP	1.8121e-07	-1.60819	down
Hma1.2p1_0104F.1_g050010.gene	TCP	4.641e-08	-1.04332	down
Hma1.2p1_0858F.1_g229380.gene	MYB	0.00448366	-1.16384	down
Hma1.2p1_0224F.1_g094570.gene	zf-HD	1.57173e-05	-1.03089	down
NewGene_16762	AP2/ERF-ERF	0.00104863	-1.01764	down
NewGene_13115	HB-other	8.85422e-10	-1.66456	down
Hma1.2p1_0821F.1_g224220.gene	AP2/ERF-ERF	1.51993e-73	-1.34033	down
Hma1.2p1_0212F.1_g090060.gene	MYB	4.9898e-08	-2.93249	down
Hma1.2p1_0735F.1_g210510.gene	TCP	0.00168817	-1.21481	down
Hma1.2p1_0331F.1_g127560.gene	NAC	1.07627e-05	-1.2001	down
Hma1.2p1_0435F.1_g152470.gene	bHLH	0.000511787	-1.25035	down
Hma1.2p1_3223F.1_g334110.gene	bHLH	8.40491e-05	-1.26768	down
Hma1.2p1_2756F.1_g328040.gene	AP2/ERF-ERF	1.37931e-06	-1.2508	down
Hma1.2p1_1291F.1_g273500.gene	LOB	7.52599e-09	-1.07555	down
Hma1.2p1_0065F.1_g035130.gene	WRKY	1.71984e-59	-2.59025	down
Hma1.2p1_1725F.1_g299440.gene	C2C2-Dof	0.00757575	-1.0065	down
Hma1.2p1_0036F.1_g023400.gene	WRKY	2.58341e-09	-1.12248	down
NewGene_2935	MYB-related	1.87467e-13	-1.25251	down
Hma1.2p1_0958F.1_g241560.gene	LOB	0.00061671	-3.6885	down
Hma1.2p1_2713F.1_g327385.gene	LOB	7.37789e-05	-1.81461	down
Hma1.2p1_0160F.1_g070570.gene	C2H2	4.32288e-09	-2.15624	down
Hma1.2p1_2651F.1_g326170.gene	MYB	6.16792e-13	-1.71777	down
Hma1.2p1_0316F.1_g122880.gene	MYB	0.000776281	-1.37808	down
Hma1.2p1_0592F.1_g185350.gene	AP2/ERF-ERF	0.00839228	-1.57816	down
Hma1.2p1_0229F.1_g097160.gene	AP2/ERF-ERF	0.00018552	-1.78999	down
Hma1.2p1_0333F.1_g128120.gene	GARP-G2-like	1.16041e-09	-1.46067	down
Hma1.2p1_0341F.1_g130330.gene	SBP	0.00763486	-1.50227	down
Hma1.2p1_0119F.1_g056750.gene	MADS-MIKC	0.000935715	-1.78581	down
Hma1.2p1_0851F.1_g228320.gene	DBB	0.00174381	-1.02119	down
Hma1.2p1_1936F.1_g308240.gene	C2C2-Dof	4.04836e-07	-1.44307	down
Hma1.2p1_0887F.1_g232740.gene	WRKY	7.3457e-07	-1.91879	down
Hma1.2p1_0061F.1_g033690.gene	MYB	3.92551e-45	-3.57907	down
Hma1.2p1_2173F.1_g316025.gene	AP2/ERF-AP2	1.70673e-06	-2.15638	down
Hma1.2p1_2591F.1_g324990.gene	AP2/ERF-ERF	3.82914e-13	-1.21243	down
Hma1.2p1_0701F.1_g205900.gene	bHLH	2.107e-39	-3.42404	down
Hma1.2p1_1006F.1_g247020.gene	AP2/ERF-ERF	2.18477e-13	-2.35261	down
Hma1.2p1_0366F.1_g136950.gene	MYB	0.000797207	-1.74707	down
Hma1.2p1_0313F.1_g121695.gene	HB-other	1.48026e-13	-2.7436	down
Hma1.2p1_0275F.1_g110550.gene	WRKY	2.47663e-10	-2.36169	down
Hma1.2p1_0525F.1_g172530.gene	WRKY	1.09208e-13	-3.29303	down
Hma1.2p1_0273F.1_g109800.gene	AP2/ERF-ERF	1.11884e-29	-4.68562	down
NewGene_7884	TCP	3.74306e-08	-3.43742	down
NewGene_6968	WRKY	3.14256e-28	-3.64251	down
NewGene_11967	MYB-related	1.76432e-39	-4.91978	down
Hma1.2p1_0846F.1_g227605.gene	MYB-related	0.000134757	-1.73941	down
Hma1.2p1_0550F.1_g177210.gene	TCP	1.49956e-10	-3.44934	down
Hma1.2p1_0267F.1_g107320.gene	AP2/ERF-ERF	8.44528e-14	-2.84001	down
Hma1.2p1_1838F.1_g304870.gene	bHLH	1.30722e-17	-3.70694	down
NewGene_787	NAC	2.7722e-06	-1.66792	down
Hma1.2p1_0371F.1_g138170.gene	AP2/ERF-ERF	2.51161e-61	-2.00208	down
Hma1.2p1_0371F.1_g138180.gene	AP2/ERF-ERF	7.33717e-26	-1.5577	down
Hma1.2p1_1849F.1_g305320.gene	AP2/ERF-ERF	5.01412e-17	-3.03888	down
Hma1.2p1_0360F.1_g135745.gene	HB-WOX	0.0032839	-1.63364	down
NewGene_366	MYB	3.25356e-10	-2.46469	down
Hma1.2p1_0747F.1_g212380.gene	AP2/ERF-ERF	2.02602e-13	-5.28188	down
