# Supplementary material for: Plant Hormone Pathway Is Involved in Regulating the Embryo Development Mechanism of the Hydrangea macrophylla Hybrid
Source: Int J Mol Sci. 2024 Jul 17;25(14):7812. doi: 10.3390/ijms25147812 (PMC11276702; doi:10.3390/ijms25147812)
Supplement: Supplementary file 1 [file ijms-25-07812-s001.zip › Table S8.xlsx]

## Sheet: Sheet1
Table S8.K-means cluster analysis of Differentially expressed TFs.
Gene ID	Group	S1-1_FPKM	S1-2_FPKM	S1-3_FPKM	S2-1_FPKM	S2-2_FPKM	S2-3_FPKM	S3-1_FPKM	S3-2_FPKM	S3-3_FPKM
Hma1.2p1_0044F.1_g026010.gene	6	606.609	625.456	628.385	242.109	243.957	235.022	1192.09	1134.07	1129.04
Hma1.2p1_0019F.1_g013830.gene	5	346.625	355.309	333.781	440.186	455.927	463.672	252.138	243.03	243.454
Hma1.2p1_1143F.1_g261180.gene	6	303.615	311.172	301.07	282.187	282.316	302.811	331.006	323.272	326.394
Hma1.2p1_0002F.1_g003260.gene	5	287.189	278.102	275.212	287.156	290.482	296.01	185.424	191.418	192.348
Hma1.2p1_0336F.1_g129020.gene	2	284.142	291.504	287.961	247.042	254.065	263.929	254.199	240.884	240.274
Hma1.2p1_0229F.1_g097000.gene	5	268.626	268.259	267.713	241.264	245.137	239.625	202.757	202.179	201.166
Hma1.2p1_0233F.1_g097990.gene	2	246.476	245.034	244.127	97.3436	97.626	107.395	137.126	139.773	136.502
Hma1.2p1_0089F.1_g045400.gene	5	220.764	218.206	216.72	215.569	220.122	221.35	183.391	186.172	183.147
Hma1.2p1_0065F.1_g035190.gene	5	219.283	220.162	213.702	219.327	207.031	216.182	184.163	192.161	186.229
Hma1.2p1_1352F.1_g277490.gene	3	207.247	207.989	215.44	286.527	298.856	297.366	186.902	191.983	193.6
Hma1.2p1_0523F.1_g172100.gene	3	191.818	178.324	196.363	245.94	227.988	212.624	168.267	191.108	181.214
Hma1.2p1_0647F.1_g195030.gene	2	171.882	169.032	166.306	81.4514	78.626	79.5788	101.176	102.228	100.586
Hma1.2p1_1175F.1_g264020.gene	4	159.55	156.965	170.234	66.3062	77.7187	65.5924	173.384	173.871	163.507
Hma1.2p1_0066F.1_g036170.gene	2	145.33	146.218	147.947	127.475	109.104	121.795	111.486	115.739	115.996
Hma1.2p1_1910F.1_g307270.gene	2	142.503	139.885	132.795	59.976	64.6821	65.0532	93.564	92.2428	93.9622
Hma1.2p1_0218F.1_g092710.gene	3	142.028	143.328	138.479	181.205	191.991	197.994	131.132	125.86	126.084
Hma1.2p1_0182F.1_g080510.gene	2	134.47	127.35	131.735	109.153	104.962	112.26	81.8859	89.8527	87.1645
Hma1.2p1_0275F.1_g110580.gene	3	132.095	141.549	135.85	198.979	193.749	199.95	125.084	112.248	118.17
Hma1.2p1_1264F.1_g271300.gene	2	131.231	138.403	127.237	105.199	104.812	104.632	114.886	108.755	115.913
Hma1.2p1_0218F.1_g092700.gene	3	127.083	146.302	146.226	228.701	235.973	215.749	191.603	170.484	177.461
Hma1.2p1_0163F.1_g072285.gene	2	126.495	191.227	134.111	81.5017	114.067	65.7824	72.5469	108.582	89.3755
Hma1.2p1_1022F.1_g248800.gene	5	123.983	124.639	120.311	135.289	144.939	143.325	99.7403	93.2835	90.2108
Hma1.2p1_0459F.1_g157330.gene	5	123.637	130.279	123.717	129.378	143.886	134.828	89.3095	88.3889	92.842
Hma1.2p1_0265F.1_g106350.gene	5	119.55	117.168	125.038	116.786	108.721	114.034	101.195	97.5882	91.0831
Hma1.2p1_0651F.1_g195820.gene	6	119.005	116.662	115.04	113.312	106.241	117.497	131.132	127.157	134.458
Hma1.2p1_0802F.1_g220430.gene	5	117.097	124.211	114.373	141.26	142.503	146.492	73.6755	76.1548	75.0882
Hma1.2p1_0270F.1_g108250.gene	3	113.509	109.644	106.619	117.316	116.681	121.769	111.984	113.625	109.524
Hma1.2p1_0469F.1_g158940.gene	2	113.279	106.504	105.79	85.633	77.0247	79.6498	69.6138	72.6648	72.8249
Hma1.2p1_0239F.1_g100050.gene	1	111.56	109.696	108.112	189.15	185.657	184.546	180.946	186.922	192.62
Hma1.2p1_0614F.1_g189580.gene	4	111.558	115.191	124.656	111.738	109.657	90.6641	127.525	127.117	133.852
Hma1.2p1_0819F.1_g223640.gene	3	109.521	108.634	106.267	175.686	185.417	183.816	119.921	115.154	114.008
Hma1.2p1_0060F.1_g033610.gene	2	108.065	106.138	103.846	50.6733	52.9541	55.0742	41.596	42.3284	46.2128
Hma1.2p1_0227F.1_g096110.gene	1	102.965	108.777	97.0539	109.569	111.33	118.03	109.097	107.167	109.302
Hma1.2p1_0613F.1_g189340.gene	3	102.792	99.5352	109.462	114.865	116.415	110.708	99.6649	106.108	106.222
Hma1.2p1_1323F.1_g275580.gene	1	96.7501	92.2909	90.7813	112.39	103.77	109.188	115.813	108.363	108.972
Hma1.2p1_1566F.1_g291010.gene	1	96.6925	96.6172	104.59	123.034	129.487	125.77	119.49	123.83	122.604
Hma1.2p1_2019F.1_g311240.gene	1	96.4184	91.2286	86.8102	126.449	121.549	135.803	110.853	111.081	114.823
Hma1.2p1_0120F.1_g057230.gene	3	94.4093	95.0322	94.6499	125.089	128.442	127.487	90.4125	89.7574	92.8167
Hma1.2p1_0334F.1_g128440.gene	4	94.3673	89.653	85.8684	57.6725	54.3568	59.4966	106.54	100.596	105.003
Hma1.2p1_0094F.1_g047200.gene	3	92.8441	92.5024	94.3194	137.911	140.727	140.157	83.1968	75.8557	77.7633
Hma1.2p1_0011F.1_g007190.gene	3	91.4944	89.984	89.4204	157.91	153.213	160.294	81.2619	82.1533	86.3946
Hma1.2p1_0032F.1_g019550.gene	4	90.7999	112.369	108.417	40.061	40.9113	32.4287	68.7646	69.5055	74.168
Hma1.2p1_0026F.1_g016910.gene	2	90.1034	91.9177	91.1704	55.4816	50.5035	54.7172	61.2411	58.4503	58.44
Hma1.2p1_0574F.1_g181500.gene	3	89.3521	94.7508	94.2057	168.934	179.507	186.734	122.067	123.251	125.446
Hma1.2p1_1362F.1_g278250.gene	2	88.6075	97.6598	89.1953	75.1263	81.2463	78.5667	69.3291	67.0002	64.4823
Hma1.2p1_0307F.1_g119760.gene	2	88.529	83.9822	86.6641	57.2716	57.7284	57.3002	65.983	70.4239	72.6537
Hma1.2p1_0010F.1_g006750.gene	2	88.111	86.3609	89.4893	61.9991	62.6143	75.59	70.4927	68.9022	70.5283
Hma1.2p1_0203F.1_g086640.gene	5	87.5712	81.6331	84.6204	94.0996	96.4727	89.5911	70.1871	71.4007	69.0421
Hma1.2p1_2538F.1_g324120.gene	4	87.305	87.2427	87.5337	64.1904	62.2376	62.8431	82.7062	82.9096	84.6304
Hma1.2p1_0015F.1_g010530.gene	6	86.9294	77.4296	79.4621	50.3394	47.871	49.0887	167.274	166.082	170.852
Hma1.2p1_0240F.1_g100270.gene	4	86.6555	85.365	83.7514	71.7262	73.9843	71.285	85.5242	85.0492	88.3824
Hma1.2p1_0773F.1_g216250.gene	2	85.3633	86.5164	87.4398	83.2252	78.1086	85.8873	78.0048	79.0689	83.2187
Hma1.2p1_0036F.1_g023190.gene	3	84.5958	84.8285	87.0792	119.979	126.251	118.673	87.8468	96.9631	91.4998
Hma1.2p1_0856F.1_g229080.gene	2	83.7513	74.7879	72.4319	45.0722	46.0001	48.9515	44.6516	43.5214	47.4943
Hma1.2p1_0303F.1_g119020.gene	3	81.9656	81.0492	84.0182	122.032	120.819	121.527	65.561	73.2328	75.4811
Hma1.2p1_0307F.1_g119725.gene	2	81.3411	76.0012	77.864	42.4418	42.8119	41.5728	56.2696	59.8798	59.7858
Hma1.2p1_1974F.1_g309670.gene	2	79.8385	85.1355	49.6159	25.2345	25.9014	24.7365	44.5329	31.568	33.6443
Hma1.2p1_0050F.1_g028790.gene	5	79.8098	80.53	82.6101	79.1983	81.9024	79.4038	69.479	71.3831	70.1749
Hma1.2p1_0227F.1_g096370.gene	2	79.1269	78.3317	77.7932	42.7304	41.0647	42.8009	42.2561	41.1192	41.837
Hma1.2p1_0638F.1_g193660.gene	2	78.3718	73.3383	77.8071	49.1084	48.196	47.7545	53.8878	53.9589	58.8188
Hma1.2p1_0061F.1_g033910.gene	4	77.1012	73.1876	86.3955	34.9249	38.6678	31.4207	73.5427	72.689	68.7283
Hma1.2p1_0823F.1_g224590.gene	6	76.8243	70.2705	78.7903	69.0459	73.2168	72.1703	82.7247	89.638	86.6362
Hma1.2p1_0461F.1_g157820.gene	5	74.4739	68.9407	76.5866	77.4067	79.8324	75.2927	54.0995	57.6212	46.907
NewGene_3022	5	73.7233	67.7182	73.0948	59.9295	61.5475	67.8696	46.2329	49.5103	48.3732
Hma1.2p1_0348F.1_g131920.gene	1	72.2175	69.8148	69.1534	79.3634	77.5139	80.8775	77.3172	77.5866	78.7848
Hma1.2p1_0586F.1_g183840.gene	5	72.2007	73.3718	71.6628	76.844	76.6794	76.9244	67.3107	70.006	66.0409
Hma1.2p1_1290F.1_g273410.gene	2	70.3445	70.2322	70.6812	10.7146	11.424	12.5005	11.5324	13.1547	10.8651
Hma1.2p1_0340F.1_g130100.gene	6	70.3369	72.4131	69.853	63.8365	72.6665	71.6597	91.8216	96.7218	97.4137
Hma1.2p1_0079F.1_g041800.gene	5	70.0003	71.1432	69.4394	90.805	93.033	90.1849	49.231	49.8123	48.7859
Hma1.2p1_1139F.1_g260860.gene	4	69.9634	70.5326	68.5279	28.8051	28.8113	29.8041	88.9026	86.3257	83.0836
Hma1.2p1_0131F.1_g060620.gene	6	69.804	68.9126	69.9552	51.8454	49.0902	50.5948	97.6661	98.8286	102.041
Hma1.2p1_0002F.1_g002690.gene	2	69.6247	60.8813	64.3851	49.6139	52.455	52.8982	41.3595	43.7449	42.9784
Hma1.2p1_0052F.1_g029990.gene	6	68.9498	66.4206	69.0654	73.6461	74.0359	77.2232	105.225	104.265	105.044
Hma1.2p1_0837F.1_g226020.gene	2	68.2324	75.4926	71.1868	59.9776	66.1174	67.4645	55.0612	56.7603	59.0642
Hma1.2p1_1054F.1_g252450.gene	4	67.6303	70.021	71.4508	51.6797	51.637	50.506	80.8472	77.5518	79.6633
Hma1.2p1_0032F.1_g019450.gene	3	67.5079	64.4538	65.3364	104.49	96.4386	97.7474	44.8607	53.02	46.5502
Hma1.2p1_0151F.1_g066910.gene	4	66.763	66.145	69.3787	61.5276	64.2837	73.7463	76.3221	66.8281	59.5344
Hma1.2p1_1465F.1_g285330.gene	4	65.7927	63.0522	63.365	51.7711	49.7858	50.0745	68.2222	68.4149	69.5074
Hma1.2p1_1697F.1_g298090.gene	2	65.5945	67.1431	63.8473	30.9592	29.3939	31.9323	16.741	16.4103	15.3727
Hma1.2p1_0014F.1_g009340.gene	5	65.5844	71.0164	67.7317	61.0202	59.5724	61.9848	52.1682	50.8964	42.1288
Hma1.2p1_0164F.1_g073090.gene	2	65.5702	67.5238	61.3228	41.8374	40.8228	43.859	52.3452	49.5621	47.3824
Hma1.2p1_0656F.1_g196830.gene	5	65.2737	62.7604	62.6463	52.4244	55.5054	61.6221	42.1271	39.3822	43.2221
Hma1.2p1_2644F.1_g325940.gene	4	63.7357	61.181	61.6853	47.1909	47.2841	56.7667	72.6088	74.1319	73.8451
Hma1.2p1_0079F.1_g041776.gene	5	63.684	65.8666	62.9093	81.1366	83.1284	84.9534	44.4116	45.0608	46.2699
Hma1.2p1_0049F.1_g028160.gene	3	61.7592	58.4901	61.2157	94.4786	93.882	96.9901	77.3042	82.0426	77.6485
Hma1.2p1_0163F.1_g072290.gene	2	61.5231	27.536	82.4391	51.3684	7.93497	42.9363	46.9386	8.47611	29.9526
Hma1.2p1_0409F.1_g146970.gene	3	60.9365	64.5107	65.9916	80.7443	90.063	78.9935	69.8811	67.0849	57.167
Hma1.2p1_0598F.1_g186800.gene	5	60.8525	65.9481	57.576	50.2281	57.4128	56.049	22.5993	21.7225	20.8422
Hma1.2p1_1040F.1_g250940.gene	2	60.6579	56.9395	57.0362	49.85	52.4575	52.3888	48.8891	49.3478	51.086
Hma1.2p1_2971F.1_g331090.gene	2	60.655	57.1393	60.9315	46.6605	45.2821	46.8516	50.8315	50.3378	51.2364
Hma1.2p1_0851F.1_g228360.gene	5	59.2828	57.3076	58.1487	48.1005	50.0324	45.2142	31.9072	31.8215	30.7486
Hma1.2p1_0672F.1_g200980.gene	1	56.9597	54.9409	56.9766	68.8343	66.6896	65.0742	61.1526	62.2426	69.8139
Hma1.2p1_0157F.1_g069210.gene	2	56.7243	58.9282	59.7898	43.342	48.0234	54.0482	41.334	38.5845	43.8765
Hma1.2p1_0789F.1_g218280.gene	2	56.6342	56.7106	59.841	40.9301	35.9272	37.6512	40.7312	42.59	42.4957
Hma1.2p1_0653F.1_g196310.gene	4	56.5668	53.7416	53.6954	16.6382	18.3036	18.6113	71.0359	74.9191	73.5859
Hma1.2p1_0260F.1_g104520.gene	2	56.4074	52.0171	55.2557	47.5813	47.0674	49.838	44.6742	45.9913	46.615
Hma1.2p1_0616F.1_g189990.gene	1	55.8679	61.8134	58.3111	70.3146	72.5944	65.7999	69.439	63.5432	66.5741
Hma1.2p1_0760F.1_g214040.gene	3	55.6373	58.6454	55.155	109.067	109.962	113.29	76.5013	77.3024	76.2589
Hma1.2p1_1682F.1_g297350.gene	3	55.6312	56.9525	54.7707	83.5938	82.7353	88.4287	67.6827	64.8217	68.358
Hma1.2p1_0200F.1_g085820.gene	3	54.5068	52.6871	49.5718	64.3682	60.2262	64.0079	54.05	55.9611	53.0635
Hma1.2p1_0225F.1_g094930.gene	3	53.6134	54.7589	51.2975	76.7992	80.0615	81.9618	46.4689	46.9985	47.1836
Hma1.2p1_0085F.1_g044150.gene	3	53.4763	51.1434	49.4601	54.6051	53.9163	55.0984	48.721	49.1804	51.0459
Hma1.2p1_0005F.1_g004120.gene	6	53.4673	46.2023	47.4866	50.3538	48.2155	53.1164	61.3609	62.9111	60.2913
Hma1.2p1_0927F.1_g237600.gene	4	53.1056	58.0036	58.6448	49.5701	53.3926	47.8112	53.7459	54.1956	55.3613
NewGene_12938	5	52.2968	50.5023	51.1008	49.0527	49.2629	48.2184	36.5237	37.0912	35.8305
Hma1.2p1_1074F.1_g254470.gene	3	51.8104	52.2404	48.6837	120.585	130.475	119.522	83.8231	83.4992	92.1373
Hma1.2p1_0817F.1_g223100.gene	2	51.6935	49.2248	52.5704	49.7918	50.4933	52.5858	49.8055	49.926	53.3736
Hma1.2p1_1336F.1_g276490.gene	5	51.617	54.241	52.7664	60.2789	59.2668	62.2059	44.3714	46.6753	45.52
Hma1.2p1_0034F.1_g021550.gene	3	51.483	48.1104	48.1578	55.9327	55.8817	57.792	43.0754	43.9509	46.1095
Hma1.2p1_1246F.1_g270160.gene	2	51.3566	50.699	50.1535	45.3282	47.211	45.8991	46.2911	48.0075	48.0707
Hma1.2p1_0775F.1_g216550.gene	5	51.314	44.6024	47.2475	41.619	43.1273	48.0122	18.0051	15.8799	16.357
Hma1.2p1_0168F.1_g074040.gene	4	51.2015	52.0921	51.9344	31.7396	30.3481	28.5052	54.8999	57.2071	57.4644
Hma1.2p1_0391F.1_g142800.gene	2	50.6818	52.8396	58.1955	47.5268	45.3688	53.2586	43.3894	45.2958	46.0107
Hma1.2p1_0474F.1_g160450.gene	3	50.659	46.2551	49.5334	90.0761	85.2314	87.9018	69.8826	64.6531	68.2576
Hma1.2p1_0716F.1_g208060.gene	6	50.3858	50.5805	46.7904	52.227	49.1776	49.7579	56.7504	61.6079	56.104
Hma1.2p1_0052F.1_g030300.gene	5	50.154	47.7516	50.2756	52.2168	51.2965	58.2768	18.8884	21.0867	22.4323
Hma1.2p1_0032F.1_g020040.gene	1	49.6757	50.5952	51.7609	49.4474	53.0106	57.5862	54.9257	52.0766	58.121
Hma1.2p1_0672F.1_g200810.gene	4	49.2058	52.6252	50.533	37.6564	35.7744	41.0324	45.0695	41.7775	48.1573
Hma1.2p1_0208F.1_g088260.gene	6	48.6871	47.7303	47.3695	28.5275	27.4067	28.7161	120.821	120.807	123.919
Hma1.2p1_0382F.1_g140230.gene	6	48.6031	46.9278	45.1283	43.3386	47.1861	44.7	74.2892	71.972	75.1731
Hma1.2p1_0065F.1_g035210.gene	3	48.5238	46.6576	48.071	63.7862	64.5171	67.1811	45.7795	48.6589	46.4483
NewGene_14237	3	48.1771	46.7334	48.2501	65.3175	66.5169	68.7235	52.2762	49.5755	52.256
Hma1.2p1_0014F.1_g010050.gene	2	47.6717	48.8173	47.5322	42.8888	43.6054	45.1878	40.6509	42.9712	42.1123
Hma1.2p1_0476F.1_g160910.gene	5	47.5854	44.6955	43.8772	46.1448	44.7187	48.1778	39.8964	46.9439	44.4111
Hma1.2p1_0558F.1_g178600.gene	3	47.5588	41.6327	47.9541	81.107	87.4733	83.6068	63.5042	56.4182	57.7722
Hma1.2p1_1016F.1_g248070.gene	1	47.4627	45.4306	47.2491	59.7658	61.1476	59.5705	51.45	55.1384	55.9108
Hma1.2p1_0459F.1_g157250.gene	3	47.3357	50.8208	47.1567	56.6198	58.9257	61.052	43.4436	49.889	48.2157
Hma1.2p1_0417F.1_g148950.gene	2	47.3009	44.5831	50.0816	41.8002	39.3704	43.5431	39.0517	39.2357	40.6254
Hma1.2p1_3072F.1_g332360.gene	6	47.0871	50.6358	47.5145	20.9885	21.5103	19.8024	202.024	202.185	201.982
Hma1.2p1_0144F.1_g064530.gene	1	47.0145	44.2642	44.4749	70.0064	60.3056	65.1586	56.1175	58.1037	54.9264
Hma1.2p1_0584F.1_g183140.gene	3	46.8671	44.1006	43.6763	47.4706	48.9074	53.2897	44.9973	47.8602	46.9037
Hma1.2p1_0399F.1_g144170.gene	5	46.7864	42.7782	43.9206	37.8626	37.862	41.4328	28.4138	28.9574	29.4347
Hma1.2p1_2596F.1_g325090.gene	1	46.5623	55.1305	37.799	62.2378	65.2639	55.9683	55.5576	95.4205	54.9845
Hma1.2p1_0445F.1_g154250.gene	5	46.5188	41.361	44.3221	41.3762	41.9414	44.8889	37.6804	34.5359	37.7673
Hma1.2p1_0088F.1_g045180.gene	6	46.2985	45.0157	43.7104	44.8977	48.7317	48.6197	47.8862	51.2013	53.1148
Hma1.2p1_1288F.1_g273323.gene	4	45.9131	47.7206	48.3077	39.329	35.208	38.5215	48.9875	38.9839	49.0877
Hma1.2p1_0101F.1_g049680.gene	5	44.6998	48.3055	43.7333	53.57	44.9472	54.0412	37.1482	33.7199	31.7854
Hma1.2p1_0074F.1_g038670.gene	2	44.4179	45.613	42.7108	3.90236	3.74764	4.4194	2.95596	1.6593	1.77995
Hma1.2p1_0409F.1_g146960.gene	5	44.3282	45.5953	45.151	45.377	40.8131	47.5667	43.1746	41.5891	42.409
Hma1.2p1_0595F.1_g186080.gene	2	44.1963	36.9902	38.9216	37.9615	34.5944	39.4017	39.4126	33.6641	33.7185
Hma1.2p1_0327F.1_g126280.gene	2	44.0622	46.7656	44.084	27.7303	26.7544	28.4631	29.1919	29.3914	27.6827
Hma1.2p1_0353F.1_g133250.gene	6	43.9856	39.9198	36.4316	41.5904	41.3607	40.5754	43.3315	45.0498	48.2501
Hma1.2p1_0465F.1_g158460.gene	5	43.9695	43.1272	42.1405	46.6312	43.7584	45.6405	34.2994	35.039	35.0623
Hma1.2p1_0773F.1_g216110.gene	2	43.9646	45.2995	47.9703	21.7087	22.1272	23.5406	14.4892	15.4852	15.0667
Hma1.2p1_0002F.1_g002980.gene	3	43.6754	43.8317	44.1124	58.997	58.5375	61.2445	36.1412	39.7511	38.459
Hma1.2p1_2056F.1_g312810.gene	3	43.5272	41.5306	43.0528	48.2063	49.8049	49.5731	41.9769	44.1403	40.2631
Hma1.2p1_0903F.1_g235050.gene	5	43.4421	48.9778	45.0682	45.4026	42.0839	48.1488	41.0694	41.7372	45.5605
Hma1.2p1_0414F.1_g147780.gene	5	43.2603	45.7388	42.2144	42.804	41.4755	40.0286	24.2492	25.5238	25.6012
Hma1.2p1_0730F.1_g209850.gene	5	42.9189	57.8437	45.8372	70.7461	57.8723	50.6664	43.3871	26.7902	27.9505
Hma1.2p1_2810F.1_g328870.gene	2	42.8092	34.899	43.0925	37.1447	40.4785	35.5837	35.1656	40.7369	39.6366
Hma1.2p1_0203F.1_g086690.gene	1	42.751	44.9443	41.6215	55.5417	50.3426	57.0604	51.593	51.6588	49.1131
Hma1.2p1_0183F.1_g080870.gene	6	42.5397	46.6618	49.4277	61.0955	61.57	62.6381	86.9509	86.5046	85.2047
Hma1.2p1_0615F.1_g189720.gene	4	42.5388	40.9452	40.3263	31.0124	28.4047	32.0763	43.1428	44.7115	49.4399
Hma1.2p1_0537F.1_g174350.gene	2	42.5288	42.0955	42.7209	33.698	31.461	33.334	32.4068	31.8242	30.2052
Hma1.2p1_0421F.1_g150010.gene	6	42.4149	43.8341	45.3303	18.7954	20.1724	17.6529	103.733	103.885	108.717
Hma1.2p1_0391F.1_g142810.gene	2	42.2376	49.1877	46.4699	40.1868	43.4795	39.4131	38.8679	38.6691	40.6154
Hma1.2p1_0291F.1_g115170.gene	6	41.8959	38.4589	33.553	48.7813	47.4612	48.7475	60.4188	63.0698	62.8907
Hma1.2p1_0028F.1_g017410.gene	2	41.8496	41.475	45.3753	35.6555	38.5321	38.8925	33.3196	34.2047	33.2603
Hma1.2p1_1385F.1_g279750.gene	3	41.663	37.4697	40.8573	44.5648	40.5573	42.9801	39.6681	42.9643	36.3231
Hma1.2p1_0513F.1_g169490.gene	5	41.5046	40.2788	42.9113	45.6657	41.778	43.9179	36.0315	34.9667	36.7111
Hma1.2p1_0484F.1_g162900.gene	3	41.1951	38.6696	39.9622	46.5677	45.64	45.9561	39.8181	41.976	40.0226
Hma1.2p1_1139F.1_g260890.gene	4	41.098	49.3027	49.7094	18.5283	19.9991	18.4177	38.9024	40.3776	41.9958
Hma1.2p1_1274F.1_g271950.gene	6	40.837	44.2486	46.1298	41.9447	46.5264	36.4984	57.7139	52.6979	49.6515
Hma1.2p1_0613F.1_g189370.gene	2	40.7732	38.5552	39.051	31.8932	29.355	32.1104	32.922	32.7186	32.2814
Hma1.2p1_0233F.1_g098170.gene	2	40.6228	42.558	41.3235	37.5003	36.7898	36.8015	35.4607	34.6871	31.5475
NewGene_19066	2	40.6168	43.6271	42.0013	17.2515	17.9425	18.6223	20.2123	20.232	19.2439
Hma1.2p1_0399F.1_g144130.gene	3	40.4869	41.0161	40.8848	50.9294	52.4276	50.2111	43.7376	48.5811	44.5209
Hma1.2p1_0652F.1_g195890.gene	4	40.4477	38.1929	37.896	28.0492	25.2157	27.893	35.4156	35.5831	32.4223
Hma1.2p1_1569F.1_g291140.gene	3	40.3716	39.1026	41.542	52.9875	47.5228	52.2755	41.8502	46.0106	44.9334
Hma1.2p1_0123F.1_g057910.gene	3	39.995	40.8626	38.5231	42.5356	44.7541	44.3602	40.724	38.4014	40.0005
Hma1.2p1_0111F.1_g054020.gene	3	39.8615	42.8361	39.708	52.391	48.314	47.6679	43.6992	40.2892	44.6123
Hma1.2p1_0384F.1_g140960.gene	6	39.8328	36.0319	38.0649	39.4439	41.5059	42.376	66.3598	63.763	58.3881
Hma1.2p1_0073F.1_g038430.gene	5	39.755	39.9541	37.9186	39.6775	38.7983	39.5167	25.699	25.8342	23.8276
Hma1.2p1_1589F.1_g292385.gene	4	39.717	40.5979	38.76	23.5199	24.1535	25.8147	38.2789	39.9325	39.4935
Hma1.2p1_1420F.1_g282330.gene	2	39.5724	38.8912	41.4518	34.0301	32.8564	35.9279	30.9878	29.347	29.0464
Hma1.2p1_0860F.1_g229530.gene	3	39.3352	41.7139	40.2382	53.8137	54.9107	54.8444	43.7864	41.333	39.6446
Hma1.2p1_0151F.1_g066875.gene	5	39.1541	33.5757	19.9921	38.8319	40.4788	27.9811	16.1722	24.3109	33.3156
Hma1.2p1_1335F.1_g276360.gene	5	39.1511	40.8001	39.9245	39.6111	43.5483	46.8531	33.1914	31.9594	34.7773
Hma1.2p1_0670F.1_g200420.gene	2	39.1021	39.552	37.8784	27.1857	26.9819	31.7605	30.5151	30.6644	31.0545
Hma1.2p1_0908F.1_g235510.gene	2	39.011	39.1386	39.5666	34.4724	35.9864	34.2104	32.2423	32.6311	30.9072
Hma1.2p1_1712F.1_g298800.gene	5	38.7996	34.8616	33.6772	37.7315	35.7369	36.1835	33.6607	32.961	35.7847
Hma1.2p1_0023F.1_g015270.gene	4	38.614	35.8535	35.6888	33.2159	35.5433	35.4967	36.6234	36.8885	36.3042
Hma1.2p1_2553F.1_g324340.gene	3	38.5547	41.3209	40.9113	53.4705	56.1956	52.1415	39.4136	37.876	42.5291
Hma1.2p1_2124F.1_g314550.gene	3	38.1819	43.3875	39.8168	43.5451	46.7635	45.6968	37.9705	39.0829	43.1134
Hma1.2p1_0661F.1_g198170.gene	6	38.0626	33.3714	34.0677	31.9944	34.9725	35.1348	32.776	40.2493	36.3951
Hma1.2p1_0599F.1_g186950.gene	2	38.0072	37.4036	37.7012	25.5577	25.1179	22.5313	19.9857	21.146	22.713
Hma1.2p1_1199F.1_g266490.gene	1	37.8916	36.2363	39.3096	54.945	56.7161	56.5825	68.5033	68.8523	64.3923
Hma1.2p1_0544F.1_g175730.gene	4	37.8364	37.2611	35.6279	32.1909	32.1898	31.8613	35.8514	33.0893	35.0337
Hma1.2p1_0550F.1_g177220.gene	2	37.8282	39.2279	39.9477	26.5204	29.7229	28.5602	28.2194	28.2907	27.4618
Hma1.2p1_0190F.1_g083020.gene	5	37.565	39.1065	37.4978	39.0955	38.4281	40.2114	35.2	35.2312	35.7432
Hma1.2p1_0260F.1_g104550.gene	2	37.403	41.7778	42.339	22.9421	26.5948	25.6042	22.1883	26.3701	23.4028
Hma1.2p1_0273F.1_g109300.gene	3	37.3409	39.4649	40.0452	40.1925	41.7617	43.863	42.3529	40.075	38.2086
Hma1.2p1_0146F.1_g065680.gene	3	37.1521	38.5307	37.8042	45.2858	43.3785	41.0694	38.9892	40.8564	39.3968
Hma1.2p1_0209F.1_g089000.gene	5	37.143	39.455	35.9419	41.8561	41.3571	44.7455	33.4756	33.9401	33.5909
NewGene_9700	2	36.8738	34.8157	37.7758	8.79318	8.59122	8.29339	4.61647	3.97751	5.3955
Hma1.2p1_2839F.1_g329292.gene	3	36.4734	35.7542	33.6738	41.7377	45.35	46.6463	35.9888	40.237	36.9898
Hma1.2p1_0291F.1_g115260.gene	3	36.2759	35.6862	38.0458	41.6408	44.8352	43.4946	38.5561	39.7341	38.8103
Hma1.2p1_1502F.1_g287470.gene	3	35.9744	37.1036	34.3468	50.0207	55.5831	54.4027	28.1351	23.9249	27.3643
Hma1.2p1_0512F.1_g169390.gene	2	35.8775	36.9834	39.9885	29.3021	28.3213	32.877	29.6932	24.0101	24.1698
Hma1.2p1_0629F.1_g192140.gene	2	35.7693	35.4885	36.9315	31.1718	30.4524	32.5767	30.0059	33.6883	30.881
Hma1.2p1_0277F.1_g111620.gene	3	35.6058	32.3888	35.325	44.3597	41.72	43.5154	36.017	35.6751	35.1811
Hma1.2p1_0192F.1_g083570.gene	2	35.5523	35.3567	31.9297	25.484	27.4427	27.9105	26.8042	30.3351	25.1058
Hma1.2p1_0558F.1_g178580.gene	5	35.4487	35.1401	42.2351	43.0027	39.8786	45.8086	28.5087	33.4221	36.0377
Hma1.2p1_0428F.1_g150790.gene	3	35.3659	34.5999	34.1115	35.8151	40.3971	38.878	35.1563	34.6587	35.324
Hma1.2p1_0175F.1_g077130.gene	2	35.0199	36.0621	36.4348	28.0513	26.4943	27.4874	26.1355	26.4107	23.262
Hma1.2p1_1899F.1_g306940.gene	3	34.6057	31.4049	33.4749	38.7014	37.8213	42.1262	37.4001	33.8918	36.0339
Hma1.2p1_1898F.1_g306900.gene	6	34.5631	30.8431	32.2197	32.4126	33.528	31.6051	37.5593	41.959	37.8422
Hma1.2p1_1099F.1_g256910.gene	2	34.4985	31.098	31.5919	21.0521	19.4183	23.3973	18.9139	19.7336	21.0178
Hma1.2p1_0416F.1_g148630.gene	2	34.3606	36.6965	35.6639	24.8458	27.631	28.4097	20.2208	20.4144	22.313
NewGene_2628	1	34.3053	32.6926	35.7196	49.6708	47.3462	49.5071	43.7024	43.0006	45.5628
Hma1.2p1_0111F.1_g053750.gene	1	34.2833	34.6455	36.6929	40.7695	38.8848	38.1617	38.3271	39.3509	38.9978
Hma1.2p1_0002F.1_g002110.gene	3	34.2458	30.7812	30.4854	59.369	62.3736	61.9452	32.4892	39.5586	30.3256
Hma1.2p1_0486F.1_g163350.gene	3	34.1759	40.8274	40.3363	87.8112	86.5742	86.7131	54.023	53.9981	46.428
Hma1.2p1_0682F.1_g202760.gene	6	34.0943	32.2376	32.8637	33.5103	34.5898	36.4376	39.3538	37.0876	35.4322
Hma1.2p1_0158F.1_g070130.gene	5	34.0285	34.4982	35.7003	28.1752	27.2014	27.2895	15.0753	13.6283	15.1626
Hma1.2p1_0688F.1_g203650.gene	2	33.9688	34.696	36.165	19.0113	18.4132	18.0953	19.7119	19.9766	19.093
Hma1.2p1_0897F.1_g234200.gene	2	33.7392	33.0953	32.2918	26.8762	29.285	30.8345	27.3399	27.0047	27.1203
Hma1.2p1_1228F.1_g268620.gene	3	33.5988	33.4767	33.1776	48.6597	49.6403	52.738	39.5801	38.0482	40.85
Hma1.2p1_1023F.1_g248980.gene	1	33.3847	32.6104	33.3138	35.3919	35.0592	38.6681	38.0723	37.9784	37.5895
Hma1.2p1_0467F.1_g158600.gene	5	33.3812	34.658	35.9616	35.3928	35.1996	34.1346	28.669	33.0994	34.2747
Hma1.2p1_0332F.1_g127730.gene	4	33.2469	31.4927	30.7339	29.7695	29.4838	28.7667	30.3107	32.2527	31.1214
Hma1.2p1_0266F.1_g106960.gene	3	33.2378	31.9454	31.7753	37.871	36.4674	34.7427	28.7076	32.2423	28.1283
Hma1.2p1_0054F.1_g031165.gene	6	32.7806	35.0465	32.7364	31.7554	33.0759	33.7079	33.0481	35.2389	34.7294
Hma1.2p1_0840F.1_g226660.gene	5	32.7065	35.1412	33.9712	41.3068	40.8222	40.17	27.0754	28.0758	29.2581
Hma1.2p1_0111F.1_g053820.gene	4	32.688	36.8678	36.5295	29.882	32.7909	30.8273	32.236	32.8242	34.4123
Hma1.2p1_0692F.1_g204330.gene	3	32.3368	31.7305	32.648	40.7308	40.2462	42.5199	35.0874	37.3594	36.4205
Hma1.2p1_0763F.1_g214740.gene	5	32.1258	30.382	31.3577	31.0519	30.7416	30.0276	20.4612	18.1538	20.8239
Hma1.2p1_0732F.1_g210010.gene	2	31.9652	36.7462	33.8902	31.6104	32.612	31.4518	29.9414	30.7955	30.4217
Hma1.2p1_0456F.1_g156770.gene	5	31.9143	28.8203	31.8602	30.9713	30.1647	31.2857	11.8968	12.081	11.5635
Hma1.2p1_1108F.1_g257860.gene	2	31.7782	32.0196	31.6945	27.8307	29.6546	28.6399	27.19	25.1921	28.3417
Hma1.2p1_0104F.1_g049950.gene	1	31.7457	29.4888	32.8506	47.0177	47.85	44.732	38.6939	45.693	44.9949
Hma1.2p1_0424F.1_g150300.gene	3	31.6916	34.3352	32.0168	35.6676	35.8748	36.0305	30.2666	33.4272	31.3246
Hma1.2p1_0440F.1_g153510.gene	6	31.3654	32.1161	35.1045	33.0794	32.5001	33.4635	61.8267	62.4822	62.1475
Hma1.2p1_0036F.1_g022740.gene	1	31.3604	29.6469	30.7777	39.275	38.2826	40.165	45.362	45.0129	43.592
Hma1.2p1_0020F.1_g014230.gene	2	31.3487	29.7685	26.7026	19.6741	18.6187	20.5392	16.1922	15.1832	18.342
Hma1.2p1_0394F.1_g143420.gene	3	31.3403	28.8886	31.2476	41.3762	41.1064	44.57	35.0328	33.8475	32.5454
Hma1.2p1_0133F.1_g061290.gene	2	31.1978	31.2614	30.8446	19.5323	19.6648	22.7817	17.7741	17.2885	16.875
Hma1.2p1_0184F.1_g081170.gene	1	31.1536	33.7095	32.2899	44.4515	42.7757	44.6355	45.1129	42.8358	42.5431
Hma1.2p1_0033F.1_g020170.gene	3	31.1522	27.9541	29.0242	35.072	36.9603	34.731	29.5271	31.5406	29.6442
Hma1.2p1_0656F.1_g196810.gene	3	31.0857	30.9708	27.097	52.9669	51.3984	57.1659	29.3259	26.1796	27.4422
Hma1.2p1_1012F.1_g247610.gene	1	31.0068	29.3659	33.3617	30.5299	31.1555	35.2223	32.4432	31.5974	32.8089
Hma1.2p1_0071F.1_g038180.gene	6	30.9199	27.5161	30.2966	27.8285	27.2959	26.9956	31.7684	31.7242	32.7588
Hma1.2p1_0703F.1_g206310.gene	2	30.9138	28.1802	28.5612	24.4668	22.9092	25.378	23.3411	25.5741	25.4574
Hma1.2p1_0359F.1_g135286.gene	3	30.849	20.8427	37.6063	62.3687	65.2615	73.6551	55.2644	13.3907	55.1399
Hma1.2p1_0270F.1_g108060.gene	2	30.8149	33.138	28.1003	17.5835	17.1848	18.4616	18.3844	18.4921	19.6395
Hma1.2p1_1093F.1_g256320.gene	5	30.7787	30.3397	30.773	30.7382	31.4806	30.9427	28.2382	33.3008	26.7362
Hma1.2p1_0222F.1_g093370.gene	2	30.6506	30.7499	31.7938	11.2359	10.5386	12.1646	16.5826	14.6039	15.8059
Hma1.2p1_1411F.1_g281750.gene	3	30.4467	34.8611	32.0884	76.7449	78.1309	76.9786	50.1815	49.1005	50.4098
Hma1.2p1_1332F.1_g276090.gene	1	30.4293	29.0541	28.8089	70.8612	75.6208	74.4889	69.8639	72.97	76.7968
Hma1.2p1_0235F.1_g098700.gene	2	30.3033	31.0413	28.5977	18.2443	18.2969	21.8791	21.5169	23.9657	22.2189
Hma1.2p1_0033F.1_g020990.gene	6	30.2835	30.0135	28.2741	26.2287	26.5136	27.987	37.2208	33.95	35.6791
Hma1.2p1_0275F.1_g110620.gene	3	30.2456	28.9866	32.0232	39.9089	38.1986	39.6263	32.1782	32.6753	32.4534
Hma1.2p1_0163F.1_g072350.gene	3	30.0289	33.4417	29.8669	40.4291	41.1018	43.3502	22.7279	25.2165	25.4836
Hma1.2p1_0172F.1_g076180.gene	5	29.8748	32.0889	30.9421	32.8232	32.7879	26.4046	28.525	29.1374	29.9724
Hma1.2p1_1580F.1_g291940.gene	3	29.8743	32.1394	30.8492	77.0663	80.2374	73.0878	32.4548	31.5439	30.8114
Hma1.2p1_2281F.1_g318740.gene	6	29.7847	31.0427	33.6337	30.3586	35.7724	34.664	40.8918	41.4058	45.1695
Hma1.2p1_1136F.1_g260570.gene	3	29.4887	27.7926	26.078	41.2211	43.1625	43.0674	34.9345	32.2949	35.5487
Hma1.2p1_0628F.1_g192080.gene	2	29.407	29.3608	29.417	22.8323	23.6929	23.3033	19.4493	18.5496	18.6849
Hma1.2p1_0105F.1_g050670.gene	6	29.3782	26.4415	25.9924	28.1057	31.079	31.5206	34.6873	34.363	37.9258
Hma1.2p1_0482F.1_g162600.gene	3	29.35	27.6215	27.9628	34.7593	31.298	33.5435	28.96	28.8007	30.8179
Hma1.2p1_0303F.1_g119100.gene	3	29.1239	28.6642	29.158	64.0678	61.7421	64.6484	32.8801	34.1291	34.4683
Hma1.2p1_0222F.1_g093530.gene	3	29.0201	27.7504	27.6952	33.0603	34.1804	35.2199	29.8006	31.1191	31.4104
Hma1.2p1_0010F.1_g006570.gene	5	28.8822	27.5117	31.9914	28.433	30.1981	31.7064	26.4749	29.3231	28.8152
Hma1.2p1_0161F.1_g071570.gene	5	28.8534	26.8131	26.501	30.9596	27.6328	25.6418	25.197	22.1883	28.2398
Hma1.2p1_0330F.1_g127360.gene	5	28.7417	30.2042	29.855	27.2811	28.9328	31.801	27.2994	30.123	27.2361
Hma1.2p1_0061F.1_g034010.gene	1	28.7385	29.6519	31.9935	32.8756	32.4211	33.6609	35.6859	33.1606	34.452
Hma1.2p1_0270F.1_g108580.gene	4	28.5938	24.3776	26.7238	23.2064	23.0607	26.536	25.7922	29.0962	28.0565
Hma1.2p1_0065F.1_g035375.gene	2	28.556	31.775	26.9451	24.7908	22.2402	22.5827	15.9549	17.6519	16.5361
Hma1.2p1_0787F.1_g217860.gene	5	28.5193	30.4431	30.2772	32.0161	30.1426	31.9797	26.4357	27.2214	23.901
Hma1.2p1_0813F.1_g222530.gene	6	28.4286	26.6998	27.3131	13.5475	16.2565	17.2622	37.3692	40.2576	41.3929
Hma1.2p1_0949F.1_g240630.gene	3	28.1985	26.9979	26.8334	36.3584	35.1219	37.2418	25.3589	27.7716	23.6989
Hma1.2p1_0119F.1_g056880.gene	3	27.9366	32.4748	29.6681	41.4687	40.5819	40.7549	31.4468	30.3223	32.6998
Hma1.2p1_2470F.1_g322740.gene	3	27.8603	32.9691	29.8829	41.6355	46.8439	51.5777	23.2925	29.0737	34.8785
NewGene_11213	5	27.797	29.639	29.0251	27.4216	27.4835	28.2694	20.4292	20.5922	20.8649
NewGene_16509	2	27.6797	29.9457	26.9587	10.9323	11.1953	11.8555	1.15496	0.78442	1.25388
Hma1.2p1_0640F.1_g194130.gene	5	27.5933	29.7115	27.7644	29.0234	29.6549	29.124	25.3678	26.5131	24.7132
Hma1.2p1_0279F.1_g112100.gene	4	27.5283	26.7755	25.8953	23.1916	24.1509	24.4643	25.9301	25.2126	27.594
Hma1.2p1_0737F.1_g210790.gene	1	27.4857	29.5438	27.4495	34.2085	30.5573	33.2756	32.5826	29.9844	31.9827
Hma1.2p1_0299F.1_g117830.gene	3	27.3768	26.8623	26.276	32.3042	34.0173	34.7778	27.0073	27.813	27.3203
Hma1.2p1_0233F.1_g098050.gene	3	27.3528	26.5808	28.209	28.6922	30.0871	33.3466	26.3169	26.2685	25.3728
Hma1.2p1_1045F.1_g251470.gene	5	27.1603	25.1299	23.8819	32.9108	31.2455	36.9696	19.635	17.6439	19.9497
Hma1.2p1_0975F.1_g243190.gene	1	27.0257	26.8677	26.4923	29.1208	29.0187	29.8798	28.3379	29.2099	28.2685
Hma1.2p1_0436F.1_g152800.gene	5	26.922	32.1866	28.4316	28.6863	30.6291	27.9603	22.1378	22.3586	22.3236
Hma1.2p1_3484F.1_g336338.gene	3	26.8891	29.1722	27.2169	44.4723	48.059	45.2025	38.0813	34.3675	37.2761
Hma1.2p1_0408F.1_g146630.gene	3	26.8862	25.4752	29.7197	35.8743	42.3675	43.5678	32.6154	34.354	31.0882
Hma1.2p1_0860F.1_g229580.gene	3	26.8719	27.0913	27.6553	48.8223	47.3597	51.4341	33.9719	31.182	31.3018
Hma1.2p1_0267F.1_g107380.gene	2	26.8508	25.4364	25.2233	15.5082	16.6032	18.526	17.2653	22.1062	19.6905
Hma1.2p1_0008F-1.1_g005750.gene	5	26.7585	28.231	23.0234	24.6567	23.5716	26.7609	22.5666	20.3969	22.8329
Hma1.2p1_3707F.1_g337320.gene	6	26.7306	26.7086	26.3147	30.7892	27.9344	29.4189	38.715	38.4066	39.4147
Hma1.2p1_0798F.1_g219890.gene	2	26.6778	26.9003	23.5889	17.6552	16.2487	17.5854	7.0802	6.51801	6.00028
Hma1.2p1_0991F.1_g245000.gene	2	26.4331	22.836	21.6647	24.3108	15.245	0	7.94896	6.37789	7.08711
Hma1.2p1_0077F.1_g039840.gene	6	26.2587	23.2859	23.0314	22.487	22.017	26.427	35.5703	36.029	34.9215
NewGene_1877	2	26.2262	23.8381	24.4315	21.6394	18.568	20.7803	19.8857	17.2007	21.0432
Hma1.2p1_0613F.1_g189090.gene	3	26.216	21.1488	25.9163	47.9974	51.8568	49.6085	25.4292	30.8986	31.7654
Hma1.2p1_0212F.1_g089940.gene	1	26.2128	26.7778	28.8099	30.3135	25.8564	35.2357	32.3771	28.4293	36.1205
Hma1.2p1_0129F.1_g060450.gene	1	26.1801	24.3354	26.8343	93.0867	94.7346	90.0087	70.3981	74.5614	67.5518
Hma1.2p1_0473F.1_g160060.gene	1	26.1726	27.4013	20.9732	28.5373	29.4053	31.0385	28.1249	27.4018	27.1557
NewGene_3518	5	26.1557	24.7958	24.7062	26.4919	28.5327	28.944	20.3665	19.3747	20.6863
Hma1.2p1_1402F.1_g281160.gene	5	26.1449	30.534	24.9589	25.546	30.2541	24.4699	14.8682	13.4079	13.1619
Hma1.2p1_0233F.1_g098000.gene	6	26.1401	25.5981	25.4149	25.8331	23.7269	24.7613	27.2345	27.4239	25.4218
Hma1.2p1_1172F.1_g263630.gene	2	26.1376	25.7571	26.5425	12.4015	14.7131	14.7891	1.00598	1.24242	0.770896
Hma1.2p1_0396F.1_g143660.gene	2	26.0262	28.8804	29.3267	23.3423	24.4916	25.7177	27.3464	22.5224	25.2974
NewGene_20091	3	25.7094	27.3742	25.8614	31.4963	32.9944	31.9536	24.2972	24.4638	22.1906
Hma1.2p1_0299F.1_g117900.gene	3	25.5599	26.7255	26.6262	29.8166	28.2188	31.4104	26.0363	28.0011	27.8075
Hma1.2p1_1806F.1_g303266.gene	6	25.409	24.2282	24.8634	22.2349	23.3541	24.0833	26.9543	28.5858	28.5333
Hma1.2p1_0805F.1_g221290.gene	5	25.1006	24.8145	21.4829	27.759	21.52	22.0625	26.7444	23.2894	20.0388
Hma1.2p1_0078F.1_g040090.gene	3	25.0629	24.8429	24.4688	29.8926	30.0932	30.0386	23.0246	25.9274	27.0188
Hma1.2p1_0790F.1_g218430.gene	3	24.8832	21.1825	25.5496	40.6716	41.0448	42.9925	23.068	22.8491	25.969
Hma1.2p1_0728F.1_g209300.gene	3	24.7141	27.3227	27.5165	44.6316	45.381	48.757	22.1823	23.3832	20.5301
Hma1.2p1_2406F.1_g321450.gene	6	24.5851	29.1559	25.1545	28.6069	26.8622	25.6092	31.3231	32.3851	31.0566
Hma1.2p1_0213F.1_g090500.gene	6	24.5837	22.4576	23.379	16.5134	16.0457	22.8161	31.819	31.8151	28.1765
Hma1.2p1_0370F.1_g137930.gene	3	24.503	24.3214	23.5264	37.4355	36.0329	35.5032	26.2831	31.1283	28.4922
Hma1.2p1_2924F.1_g330400.gene	3	24.123	21.9783	25.4318	22.4838	25.2399	28.6792	23.8463	23.2929	22.0352
Hma1.2p1_0285F.1_g113920.gene	1	24.0973	21.3157	20.5921	27.3393	28.303	29.374	29.2484	32.7721	29.2639
Hma1.2p1_0195F.1_g084550.gene	3	24.084	23.5166	21.2347	26.6593	27.3225	29.712	23.9335	21.3434	21.3711
Hma1.2p1_1169F.1_g263210.gene	4	24.0805	12.2885	22.3769	20.3274	14.2136	12.9744	14.8864	12.9797	28.3157
Hma1.2p1_0064F.1_g034580.gene	6	23.9406	23.2114	24.2894	22.6279	25.9881	22.3847	30.5779	27.5605	29.4294
Hma1.2p1_0415F.1_g148280.gene	6	23.9294	23.0427	20.8757	23.0438	21.8172	21.4453	34.9746	31.2274	33.5468
Hma1.2p1_0000F.1_g000330.gene	3	23.9111	23.5474	21.4083	45.1961	44.2522	48.6523	14.2701	11.5733	14.8294
Hma1.2p1_0800F.1_g219970.gene	5	23.9082	26.1507	26.5834	25.2938	26.9023	24.3139	24.9276	22.698	22.0442
Hma1.2p1_0987F.1_g244530.gene	3	23.8798	21.5914	22.6227	38.8569	37.9804	39.9605	24.8779	19.9697	19.8247
Hma1.2p1_0735F.1_g210640.gene	2	23.8793	23.2033	23.7603	16.4955	16.8794	16.2042	17.5786	15.05	17.5139
NewGene_11430	6	23.8286	28.6279	22.3516	31.0871	38.9575	27.0705	40.3812	44.0055	38.0115
Hma1.2p1_2043F.1_g312330.gene	3	23.8024	24.7561	26.0039	36.4665	33.8312	35.4135	26.5776	22.7903	26.3209
Hma1.2p1_2161F.1_g315670.gene	5	23.7225	22.0601	25.3818	23.234	21.423	21.9708	19.2315	19.8932	20.3657
Hma1.2p1_1850F.1_g305340.gene	5	23.6885	19.544	18.8306	21.2842	16.3137	19.6186	16.4544	14.097	13.6185
Hma1.2p1_2675F.1_g326715.gene	3	23.6454	1.34603	21.1096	14.5663	29.24	35.548	0.934193	19.5853	18.3007
Hma1.2p1_0036F.1_g022760.gene	3	23.6416	23.9472	23.3632	28.1167	30.228	31.9592	23.1522	23.192	21.511
Hma1.2p1_0105F.1_g050790.gene	5	23.6196	22.9164	22.8833	21.3198	20.737	19.545	16.4243	16.4867	15.6759
Hma1.2p1_0079F.1_g041680.gene	6	23.5732	21.4457	24.3211	20.5267	26.3248	24.0046	26.3377	27.4353	28.9313
Hma1.2p1_0151F.1_g066900.gene	4	23.5709	19.9211	34.8664	21.2647	21.5176	23.3593	25.8352	34.4061	23.8392
Hma1.2p1_0370F.1_g137920.gene	2	23.5445	22.1739	22.0876	16.6443	16.8639	16.6966	14.3001	15.3268	14.1131
Hma1.2p1_0559F.1_g178670.gene	2	23.5436	19.9876	20.0461	10.6125	10.3383	12.8221	6.73809	5.83142	5.76844
Hma1.2p1_0051F.1_g029500.gene	2	23.4719	23.9856	23.0897	9.95686	12.4393	12.7762	16.1844	13.9812	12.6631
Hma1.2p1_3736F.1_g337430.gene	3	23.417	25.7736	22.6671	27.7026	27.1106	27.2676	24.5674	24.6713	23.8433
Hma1.2p1_0227F.1_g096280.gene	2	23.3746	23.4311	23.8106	14.1505	19.981	16.3061	15.1761	16.2397	15.0719
Hma1.2p1_0880F.1_g231830.gene	1	23.2249	23.0742	21.9991	30.7698	32.2218	32.5534	31.489	32.5418	31.4376
Hma1.2p1_0065F.1_g035280.gene	3	23.1753	21.8384	21.6431	27.63	28.7568	28.2983	23.3044	21.8675	23.4416
Hma1.2p1_2497F.1_g323340.gene	5	23.1247	21.4985	26.8386	21.8729	24.273	25.9244	18.358	19.0457	20.3949
Hma1.2p1_2046F.1_g312403.gene	3	23.1078	23.5457	21.3358	39.9588	38.5702	41.2068	24.4285	23.1187	22.5504
Hma1.2p1_0289F.1_g114440.gene	5	22.8483	22.603	22.439	24.762	26.1612	23.6876	18.6462	21.2114	20.9586
Hma1.2p1_0333F.1_g128250.gene	2	22.788	21.6432	21.3411	15.3647	15.7539	14.8313	17.0191	17.2557	15.8991
Hma1.2p1_0055F.1_g031480.gene	4	22.6543	22.8581	22.8967	15.7987	13.5028	12.9436	23.6732	25.905	23.0608
Hma1.2p1_0388F.1_g142180.gene	3	22.6462	20.2617	22.2907	27.0204	27.3553	24.8035	21.7072	24.3817	23.7112
Hma1.2p1_0060F.1_g032710.gene	3	22.5999	21.5659	20.7722	34.0705	36.8978	35.6653	15.384	15.5513	15.4077
Hma1.2p1_0547F.1_g176310.gene	2	22.5018	20.7135	20.3228	6.06237	9.9005	5.88632	12.269	11.7129	9.865
Hma1.2p1_0115F.1_g055590.gene	6	22.4158	23.7329	20.6838	23.7725	21.5061	23.3918	26.3913	27.9064	28.3868
Hma1.2p1_0370F.1_g137925.gene	6	22.4005	24.7978	22.7064	27.3936	28.3227	28.6204	38.3202	39.4253	35.0292
Hma1.2p1_0126F.1_g059410.gene	3	22.2581	16.0231	20.0057	24.6906	23.46	22.5007	19.821	23.9335	19.6844
Hma1.2p1_0060F.1_g032960.gene	3	22.2127	21.5631	21.8814	23.9366	24.2914	24.3423	22.9199	23.0097	23.0926
Hma1.2p1_0032F.1_g018650.gene	5	22.1398	21.5703	19.561	20.7138	21.4491	25.4044	18.2759	18.8945	19.2442
Hma1.2p1_0810F.1_g221970.gene	3	22.0423	19.9651	20.6166	25.8194	25.273	25.762	23.5415	23.6292	22.3943
Hma1.2p1_0837F.1_g226110.gene	6	22.0065	21.8641	23.6375	25.004	20.2681	24.0396	25.4698	24.3737	25.1757
Hma1.2p1_1023F.1_g248860.gene	2	21.7643	23.1738	24.383	19.3383	15.4514	16.54	18.5973	21.5091	19.378
Hma1.2p1_0840F.1_g226580.gene	3	21.633	22.5324	20.3879	28.7556	28.6764	29.0969	19.8735	20.4331	20.0073
Hma1.2p1_0613F.1_g189160.gene	6	21.6328	22.2037	20.069	23.1718	19.7208	23.12	25.0897	21.6255	22.4508
Hma1.2p1_0001F.1_g001810.gene	6	21.5297	20.5012	23.1067	25.1799	23.6704	26.7817	39.6327	40.4853	40.232
Hma1.2p1_0743F.1_g211490.gene	3	21.4574	22.298	26.0341	34.9748	38.2344	40.232	26.1716	22.8166	26.3249
Hma1.2p1_0298F.1_g117470.gene	1	21.429	21.8542	22.6101	29.7629	31.2015	27.0717	29.7706	30.3182	31.1165
Hma1.2p1_0480F.1_g161850.gene	1	21.3648	20.0757	20.6838	29.3977	28.0081	27.4706	29.2298	27.095	26.7877
Hma1.2p1_0203F.1_g086580.gene	5	21.2939	21.9059	22.1555	23.1953	22.1888	21.8775	20.9225	20.6721	20.1858
Hma1.2p1_0013F.1_g009000.gene	6	21.2849	19.8332	18.4402	18.8258	17.4764	20.3055	22.2495	20.9524	21.9448
Hma1.2p1_0300F.1_g117990.gene	3	21.2248	23.8119	21.456	23.6712	26.5569	26.4997	23.904	24.0248	20.9766
Hma1.2p1_0299F.1_g117790.gene	2	20.9541	18.5123	18.9252	19.3294	20.0745	17.7425	17.4729	20.1569	19.0661
Hma1.2p1_0984F.1_g244240.gene	5	20.9291	22.8305	22.5954	18.6472	18.9197	22.2881	14.8003	16.3149	16.1731
Hma1.2p1_1008F.1_g247190.gene	3	20.8914	17.9445	17.0215	21.2416	22.7927	20.8662	18.856	19.5338	18.7878
Hma1.2p1_0471F.1_g159300.gene	5	20.8844	20.0245	18.3422	19.3467	24.6469	22.3204	15.2781	14.1951	15.6053
Hma1.2p1_0002F.1_g002250.gene	3	20.8828	22.2366	19.6263	28.0896	32.6079	34.3008	19.7058	18.3761	18.8791
Hma1.2p1_0312F.1_g121480.gene	1	20.7699	20.6651	19.3167	22.6823	23.9113	22.4993	23.2481	21.8437	23.3199
Hma1.2p1_0170F.1_g075150.gene	6	20.761	21.7196	22.1804	25.9725	26.6969	27.3664	34.8321	36.1728	35.5895
NewGene_9704	4	20.5565	20.0931	19.8937	17.5044	14.819	13.9595	22.0759	23.4627	27.1591
Hma1.2p1_0797F.1_g219360.gene	3	20.54	17.6181	15.4008	34.7844	30.5308	31.5317	22.0275	26.1193	21.0614
Hma1.2p1_1689F.1_g297630.gene	3	20.5154	16.4721	20.016	25.7715	25.5062	23.661	18.2608	13.6463	17.3726
Hma1.2p1_2910F.1_g330160.gene	6	20.2446	21.3029	21.6515	21.9521	22.573	24.4804	37.3963	39.5059	40.0294
Hma1.2p1_0208F.1_g088310.gene	2	20.2398	18.106	17.98	4.1513	6.42194	6.02547	3.20708	2.38454	5.40732
Hma1.2p1_0572F.1_g181130.gene	3	20.2051	22.221	22.9965	28.681	30.1045	33.0035	22.8454	22.9382	22.815
Hma1.2p1_0523F.1_g172270.gene	1	20.1351	19.9416	20.5162	113.9	111.72	116.778	140.851	147.67	148.687
Hma1.2p1_0728F.1_g209410.gene	5	20.0646	18.8307	17.9385	15.9888	17.0007	18.7002	14.4511	14.9459	13.9415
Hma1.2p1_0786F.1_g217620.gene	4	20.0548	20.1712	20.8068	12.483	13.3816	12.9413	22.2927	23.3555	20.1029
Hma1.2p1_0084F.1_g043240.gene	1	20.0278	20.2895	19.0926	27.9986	26.4297	25.5018	25.0926	27.6588	29.4124
Hma1.2p1_0513F.1_g169450.gene	3	19.9675	20.9573	17.7585	22.3484	24.2261	25.1165	20.4661	24.4442	17.4914
Hma1.2p1_0588F.1_g184520.gene	3	19.7948	22.7494	20.3817	29.3367	30.245	31.6	17.8529	18.9347	22.7777
Hma1.2p1_0382F.1_g140220.gene	3	19.776	20.4432	22.6506	30.3837	30.4763	32.2611	22.2874	24.5879	22.8462
Hma1.2p1_0496F.1_g166190.gene	1	19.7436	19.9122	19.7104	24.2249	24.1579	25.39	29.4322	30.272	28.3951
Hma1.2p1_1228F.1_g268590.gene	3	19.683	17.9393	19.1063	25.3444	24.7847	26.6442	16.4999	15.6038	17.9843
Hma1.2p1_0061F.1_g033990.gene	2	19.6767	26.3365	22.4014	18.2339	18.7694	15.4287	19.486	19.0529	17.5564
Hma1.2p1_0265F.1_g106610.gene	2	19.656	22.7962	21.3509	15.7487	18.201	20.0177	18.1999	17.8309	20.8504
Hma1.2p1_0026F.1_g017010.gene	5	19.6483	22.0495	20.4988	20.5453	24.4183	23.0214	17.8391	17.625	15.4689
Hma1.2p1_3151F.1_g333236.gene	3	19.5622	24.8692	17.4944	25.6004	20.9854	28.5631	17.8495	24.3849	23.5542
Hma1.2p1_1029F.1_g249690.gene	4	19.554	18.5983	17.1321	13.2919	13.9802	13.9996	21.3529	19.2534	20.5859
Hma1.2p1_2509F.1_g323575.gene	4	19.54	16.8407	16.6419	16.4162	13.7839	14.9279	18.607	17.3286	19.5176
Hma1.2p1_0180F.1_g079870.gene	6	19.4727	18.3179	20.1066	21.7053	20.4961	23.7215	51.6402	56.8855	55.7776
Hma1.2p1_0222F.1_g093230.gene	4	19.4009	17.2993	19.6753	15.6643	15.5265	16.1124	16.8834	17.9769	17.7768
Hma1.2p1_0208F.1_g088380.gene	6	19.3756	18.8037	19.748	16.7802	17.1404	17.2308	21.2041	23.0525	23.1756
Hma1.2p1_0457F.1_g156980.gene	3	19.3731	19.0901	18.1012	34.6071	34.9068	36.6497	21.6728	23.1267	24.6109
Hma1.2p1_0032F.1_g020030.gene	1	19.1309	18.9639	19.0233	25.0777	25.2788	24.9315	31.45	29.923	31.7851
Hma1.2p1_1054F.1_g252590.gene	6	19.1055	18.1879	19.8718	43.1109	39.9051	43.0816	113.099	113.393	113.288
Hma1.2p1_0382F.1_g140110.gene	4	18.9728	19.6475	18.2632	17.4436	17.8945	17.6041	20.7022	20.7485	19.1736
Hma1.2p1_0663F.1_g198910.gene	3	18.9431	22.7144	20.4018	28.4044	23.7372	27.0781	20.2227	23.5706	24.5478
Hma1.2p1_0495F.1_g165780.gene	4	18.9409	17.6269	17.7107	15.4962	14.2603	15.1332	20.629	21.8451	20.5389
Hma1.2p1_0523F.1_g172150.gene	3	18.939	19.9281	19.8996	40.7966	40.7092	42.4131	13.3725	14.4111	15.2508
Hma1.2p1_0875F.1_g231560.gene	1	18.9175	19.3952	15.9329	22.5268	20.4441	21.5128	25.7846	20.9122	24.4637
Hma1.2p1_0263F.1_g105440.gene	1	18.8908	18.4469	17.596	19.6207	21.9518	22.0072	22.0764	22.753	21.983
NewGene_2310	4	18.8314	20.1802	18.8518	15.0593	16.3348	17.1283	17.3568	17.729	18.0568
Hma1.2p1_0105F.1_g050750.gene	3	18.8048	22.0012	21.1957	27.6293	25.0055	27.5556	17.6923	18.3511	19.3542
Hma1.2p1_0079F.1_g041490.gene	3	18.7034	17.6923	18.3801	30.0423	32.6339	30.249	21.1966	22.3445	24.335
Hma1.2p1_0096F.1_g047860.gene	6	18.6523	19.7776	19.8736	12.2551	12.2897	12.0377	38.9591	39.2437	37.8378
Hma1.2p1_0572F.1_g181160.gene	1	18.5701	21.1441	19.609	20.3703	21.5094	21.942	23.071	21.2524	21.8884
Hma1.2p1_1059F.1_g253040.gene	6	18.56	15.7169	17.5241	17.68	16.0252	17.7382	15.595	17.1499	19.7039
Hma1.2p1_0010F.1_g006580.gene	5	18.4362	18.8948	20.9698	17.8561	17.7709	20.3989	16.5396	14.426	17.0372
Hma1.2p1_0895F.1_g233740.gene	3	18.41	17.7198	16.5193	21.4624	24.1216	24.8115	19.8506	19.5586	19.0678
Hma1.2p1_0209F.1_g089090.gene	4	18.3087	17.6245	16.1808	9.35589	9.49267	9.77595	18.1092	19.3443	20.2648
Hma1.2p1_0726F.1_g209000.gene	1	18.3049	20.9875	19.9124	48.3714	51.1526	54.7794	65.052	60.8738	63.8965
Hma1.2p1_0283F.1_g113530.gene	5	18.2651	30.8182	28.4374	29.8362	15.6941	43.6129	11.1331	25.1411	27.927
Hma1.2p1_0471F.1_g159480.gene	3	18.192	18.9513	19.0845	22.4799	22.7257	22.5863	17.0843	19.0891	18.0744
Hma1.2p1_0349F.1_g132040.gene	3	18.1256	17.4593	15.9819	20.9169	21.2194	17.5185	14.835	17.0701	16.7442
Hma1.2p1_2470F.1_g322750.gene	3	18.1108	19.0482	18.1776	28.2315	30.9931	31.169	12.9963	14.5334	14.5583
Hma1.2p1_0409F.1_g146810.gene	3	18.0547	19.1459	15.6806	36.1763	37.2476	35.2421	13.6826	11.7084	10.7796
Hma1.2p1_0078F.1_g040180.gene	1	18.0489	22.7592	22.015	38.7248	36.3137	42.3954	43.9936	43.984	36.367
Hma1.2p1_1498F.1_g287180.gene	3	18.0423	17.3229	17.9516	25.1609	25.6216	26.4282	16.851	16.3131	15.9046
Hma1.2p1_1230F.1_g268790.gene	1	18.0042	17.6532	15.6479	22.1973	21.8373	23.1609	20.0014	22.272	20.8358
Hma1.2p1_0800F.1_g220200.gene	2	17.9436	18.9392	20.7129	8.3143	8.55899	10.4665	13.6354	10.2916	9.22944
Hma1.2p1_1599F.1_g293120.gene	5	17.9112	16.1752	19.8222	19.7498	14.5058	15.3326	11.8005	13.0256	13.1584
Hma1.2p1_0215F.1_g090850.gene	4	17.8974	14.9502	18.7132	14.8789	12.9572	14.5612	17.4765	15.7019	18.1131
Hma1.2p1_0038F.1_g024090.gene	6	17.7907	18.1077	16.7764	22.2782	21.2414	20.5404	31.7333	32.7799	28.5469
Hma1.2p1_0106F.1_g051160.gene	6	17.7818	15.491	18.9016	10.0194	8.69903	9.05334	45.2335	45.1911	42.1503
Hma1.2p1_0000F.1_g000350.gene	2	17.7444	18.4068	16.3994	17.5111	14.5997	17.2472	16.542	15.9346	17.0309
Hma1.2p1_0283F.1_g113520.gene	2	17.7328	0.275582	0.487753	0.54745	14.9347	0.574774	14.6551	0.272919	1.26286
NewGene_7377	1	17.7218	18.1788	20.118	30.3944	33.1342	32.1826	27.8892	30.4022	29.9161
Hma1.2p1_2617F.1_g325516.gene	4	17.6554	15.789	15.6304	9.89638	10.8961	11.2136	12.8558	14.1367	13.7946
Hma1.2p1_2156F.1_g315410.gene	2	17.6439	23.2827	23.9221	10.9347	10.7846	10.7518	10.6136	11.8206	13.7165
Hma1.2p1_1097F.1_g256710.gene	3	17.6341	19.1918	17.8695	24.1724	25.793	25.5294	18.3209	18.3861	18.3096
Hma1.2p1_0728F.1_g209290.gene	5	17.5741	17.7381	17.0587	18.3076	17.7241	17.1951	14.9196	16.1583	15.8496
Hma1.2p1_0718F.1_g208430.gene	5	17.5621	17.3101	17.284	17.404	17.1881	14.7938	12.3331	12.6585	10.5699
Hma1.2p1_0257F.1_g103690.gene	6	17.5451	20.4232	24.3347	23.3282	21.8893	20.3315	25.4476	21.0643	23.6437
Hma1.2p1_0789F.1_g218310.gene	3	17.5379	17.144	16.6144	21.8994	25.2396	26.7601	16.0601	17.0683	16.7751
Hma1.2p1_0276F.1_g111350.gene	3	17.5173	19.5446	18.0277	23.1754	23.7161	23.9814	13.6925	16.4811	13.98
Hma1.2p1_1523F.1_g288780.gene	3	17.4752	17.8698	16.8371	19.9185	22.0013	23.7264	19.5859	19.2505	20.3322
Hma1.2p1_0174F.1_g076970.gene	3	17.4	18.5505	16.4893	29.8595	28.4294	27.4177	15.6135	14.2392	15.8016
Hma1.2p1_0226F.1_g095770.gene	6	17.33	18.6565	19.5357	17.0466	20.7168	22.5876	48.5072	41.4272	41.5249
Hma1.2p1_0124F.1_g058280.gene	2	17.3186	17.6802	17.7939	7.88086	6.27045	6.81727	3.18089	3.68245	3.71933
Hma1.2p1_0261F.1_g104805.gene	2	17.2792	18.6212	17.3778	6.96982	7.21131	6.96659	7.73331	7.56617	6.88955
Hma1.2p1_1382F.1_g279430.gene	6	17.2722	16.1019	15.6706	14.0903	13.2154	12.5739	41.8872	46.5378	49.1102
Hma1.2p1_0018F.1_g012670.gene	6	17.1301	19.1608	15.962	17.1203	17.9904	18.1721	19.4744	21.3727	23.4205
Hma1.2p1_1773F.1_g301700.gene	2	17.0878	16.0064	18.7295	12.6919	11.8518	15.2054	11.9112	16.6947	15.4452
NewGene_9434	3	16.9907	17.1708	16.923	19.2439	19.2054	19.4851	16.0456	15.7768	15.8577
Hma1.2p1_0929F.1_g237920.gene	1	16.964	18.835	18.6326	37.0241	31.3152	36.7417	26.8673	29.2042	26.31
Hma1.2p1_0193F.1_g084400.gene	1	16.9098	14.7043	15.7723	19.2528	19.6729	20.795	21.1483	19.9953	18.9359
Hma1.2p1_0478F.1_g161340.gene	6	16.8741	19.1823	16.3591	16.4529	15.1113	17.8525	37.1958	34.9475	40.6262
Hma1.2p1_0810F.1_g222000.gene	3	16.8178	18.5776	16.4852	20.1617	20.6655	20.3215	18.171	16.7336	17.1668
Hma1.2p1_0759F.1_g213840.gene	3	16.7996	15.2159	16.2056	20.013	18.6305	20.8857	16.1904	15.808	15.6345
Hma1.2p1_1138F.1_g260810.gene	1	16.7661	14.721	13.9913	16.1575	16.0514	14.5483	15.122	16.0892	15.9496
Hma1.2p1_0163F.1_g072950.gene	2	16.7572	18.3749	18.1247	17.4594	17.658	16.461	18.9219	16.207	17.2025
Hma1.2p1_0061F.1_g033920.gene	2	16.6314	18.9807	18.1118	7.91032	9.14027	8.67403	5.3613	5.03171	5.61153
NewGene_12394	3	16.5615	15.3944	14.1281	20.0179	20.0977	24.8093	15.9491	18.107	15.6957
Hma1.2p1_0091F.1_g046230.gene	4	16.5486	14.5865	15.2732	9.98043	9.97082	10.1993	14.1234	15.6851	15.3578
Hma1.2p1_1820F.1_g304175.gene	5	16.5429	17.4654	16.71	13.8463	17.5269	18.9996	12.9643	12.3241	13.1627
Hma1.2p1_1305F.1_g274600.gene	3	16.5294	17.6073	14.8563	169.557	160.902	168.285	67.8585	71.9329	73.6282
Hma1.2p1_0776F.1_g216640.gene	6	16.523	17.4587	14.1234	14.2916	12.9205	12.2494	24.1422	25.9732	23.3899
Hma1.2p1_1484F.1_g286320.gene	6	16.5044	16.6552	17.3651	16.4458	17.5898	15.8622	17.7238	18.4386	19.8932
Hma1.2p1_0172F.1_g075970.gene	6	16.4864	17.6608	13.4537	14.5568	14.7553	13.8652	18.0919	17.7057	19.6266
Hma1.2p1_0558F.1_g178470.gene	1	16.4041	16.0166	15.9671	22.3262	22.2807	22.6712	21.4623	22.5888	22.2424
Hma1.2p1_0083F.1_g042780.gene	4	16.3709	17.711	18.0148	14.8271	15.8588	15.8848	18.2248	19.0644	19.3278
Hma1.2p1_0956F.1_g241230.gene	6	16.3683	18.593	16.1935	17.7443	15.9262	17.2259	19.4617	17.4659	16.9551
Hma1.2p1_0440F.1_g153600.gene	6	16.3384	14.838	15.8194	17.0917	15.7957	17.3388	19.6343	19.4239	20.4695
Hma1.2p1_0615F.1_g189830.gene	3	16.3312	16.932	16.6116	20.6625	20.8848	20.1704	16.874	17.1982	16.6913
Hma1.2p1_0028F.1_g017430.gene	6	16.2114	18.5026	19.6976	23.4888	27.0307	23.8735	44.97	41.544	42.7133
Hma1.2p1_0111F.1_g053760.gene	1	16.1841	13.037	16.0571	34.0002	30.4357	33.1941	25.7816	24.8833	27.5033
Hma1.2p1_0626F.1_g191600.gene	6	16.0569	19.6664	21.4412	19.1977	18.4349	20.2949	39.5909	28.2579	31.2504
Hma1.2p1_0909F.1_g235800.gene	6	16.0473	16.5695	16.5398	16.8347	15.46	14.9626	19.789	18.6097	18.2727
Hma1.2p1_0513F.1_g169670.gene	5	16.005	15.1237	15.3087	13.9325	14.8108	15.6363	12.8337	12.1491	12.4803
Hma1.2p1_0290F.1_g114890.gene	4	15.8496	14.9292	15.4591	14.5247	13.7872	13.9572	14.4809	15.3382	14.6962
Hma1.2p1_2975F.1_g331140.gene	1	15.7501	14.6084	15.7248	19.3817	19.4336	20.9766	21.4294	21.4869	20.6499
Hma1.2p1_0058F.1_g032460.gene	5	15.6977	13.9337	14.1075	17.0905	15.1885	16.4613	10.119	9.79332	9.93123
Hma1.2p1_2714F.1_g327420.gene	3	15.6705	17.1443	15.4372	25.8918	30.6072	26.0836	21.2926	15.6918	18.1693
Hma1.2p1_0111F.1_g054130.gene	2	15.6668	15.0874	14.8167	9.78363	9.67998	11.2051	10.2846	11.2913	10.9704
Hma1.2p1_0797F.1_g219520.gene	2	15.6512	17.2062	15.4982	8.2015	7.87392	9.95178	10.8124	9.24549	11.0604
Hma1.2p1_0138F.1_g062720.gene	5	15.6484	16.5379	15.2665	18.0323	14.3985	16.0615	12.0399	10.6601	12.6257
Hma1.2p1_0301F.1_g118230.gene	3	15.4204	16.91	16.65	43.838	43.4814	39.4148	22.4486	22.6934	21.6012
Hma1.2p1_1027F.1_g249500.gene	2	15.4125	15.5911	15.1392	7.25777	10.7953	9.87291	12.0104	11.0872	10.3984
Hma1.2p1_1170F.1_g263470.gene	4	15.333	16.3795	16.7739	9.03112	7.87323	7.49128	20.5715	16.233	17.2849
Hma1.2p1_0705F.1_g206890.gene	3	15.3195	15.4607	16.4144	15.7144	18.2251	15.9236	15.9796	16.7778	15.7136
Hma1.2p1_2076F.1_g313320.gene	6	15.2982	15.5029	15.9084	14.992	12.7262	16.2209	17.3834	15.6945	17.5082
NewGene_19149	1	15.274	15.2918	15.3615	22.4883	20.3863	22.0277	22.8723	23.1755	22.077
Hma1.2p1_0798F.1_g219800.gene	3	15.2684	15.7299	18.7438	21.4529	22.2826	25.2204	20.5494	17.415	20.855
Hma1.2p1_1671F.1_g296700.gene	5	15.2127	13.0969	12.685	13.1162	13.2711	11.7221	9.87145	10.2	10.1671
Hma1.2p1_0178F.1_g078350.gene	3	15.1711	14.2072	14.4841	20.7926	20.4389	20.8129	16.8068	16.8258	17.5115
NewGene_19734	6	15.1484	15.0018	13.6889	12.6657	11.8436	12.7828	49.848	54.7005	47.1129
Hma1.2p1_0870F.1_g230920.gene	1	15.1202	10.0607	12.0881	13.9901	14.7659	15.478	16.826	15.1413	14.1684
NewGene_20647	4	15.091	11.7805	12.7849	11.6951	7.07824	7.68414	15.3244	13.6846	12.9694
Hma1.2p1_2785F.1_g328493.gene	5	15.0595	12.6546	20.13	8.94431	14.4661	14.6493	6.73792	4.2429	5.11961
Hma1.2p1_0357F.1_g134370.gene	4	15.0515	12.0853	12.6587	13.3508	12.0422	9.23742	12.4977	14.747	14.7053
Hma1.2p1_0685F.1_g203290.gene	4	15.0507	17.4219	15.9882	4.02755	6.33419	5.84649	17.4349	13.3918	12.2755
Hma1.2p1_2870F.1_g329680.gene	4	15.0087	19.7443	18.3148	6.05265	5.59593	8.34689	18.406	13.4869	12.4667
Hma1.2p1_0275F.1_g110710.gene	5	14.964	14.908	13.9266	15.8217	17.0181	16.1403	7.71751	8.7056	7.56053
Hma1.2p1_2099F.1_g314000.gene	1	14.9075	12.1303	12.72	15.0169	12.505	14.4451	14.3962	14.1084	14.2023
Hma1.2p1_1450F.1_g284230.gene	3	14.892	12.1924	12.0697	15.5688	20.9539	18.9514	10.4549	10.1213	10.9187
Hma1.2p1_0984F.1_g244200.gene	1	14.8894	12.5326	12.5093	15.2054	14.9827	14.8166	12.9368	16.2093	15.6413
NewGene_9531	5	14.7896	15.2761	12.1809	12.3914	12.7896	13.1409	8.94563	10.3649	12.4289
Hma1.2p1_0851F.1_g228240.gene	1	14.6875	13.9477	16.1104	35.1373	35.9523	36.2214	49.2491	50.5576	52.2742
Hma1.2p1_1136F.1_g260580.gene	3	14.676	15.7501	17.3774	20.9369	22.2801	24.1636	15.5574	16.0293	16.7867
Hma1.2p1_0057F.1_g032160.gene	3	14.6067	13.3724	13.2493	22.0564	22.8319	24.7074	15.5192	13.8848	15.4982
Hma1.2p1_0813F.1_g222550.gene	6	14.5699	13.5168	14.2286	14.6336	15.6612	16.2416	16.8651	16.7764	17.9175
Hma1.2p1_1691F.1_g297780.gene	1	14.5607	13.0227	13.4161	34.8697	34.9166	31.0488	42.4622	38.521	42.7663
Hma1.2p1_0910F.1_g235850.gene	5	14.5412	12.8045	12.3617	14.8852	14.7234	16.1418	9.55626	9.85272	10.2814
Hma1.2p1_0085F.1_g044640.gene	5	14.5396	15.3406	16.4684	13.589	14.6269	14.4771	12.2707	11.4293	12.3726
Hma1.2p1_0670F.1_g200400.gene	5	14.5394	17.3564	15.5113	18.7098	20.0944	19.1455	10.1572	9.12482	9.81941
Hma1.2p1_0218F.1_g092600.gene	4	14.531	16.6255	14.8201	14.9764	13.9714	13.4393	15.9102	16.2319	15.9016
Hma1.2p1_0229F.1_g096740.gene	1	14.5102	14.4214	16.9172	23.5389	21.0521	21.3708	22.4209	22.7716	22.2308
Hma1.2p1_0931F.1_g238110.gene	5	14.5038	15.0063	13.8294	17.9627	17.8875	17.3226	9.37016	12.1527	13.1676
Hma1.2p1_0964F.1_g242020.gene	4	14.4736	15.9379	11.8135	4.5398	5.47647	6.03204	10.4832	13.652	12.1311
Hma1.2p1_0549F.1_g176810.gene	6	14.4691	14.0903	13.8315	15.1935	14.57	13.0417	18.4169	16.8852	17.6066
Hma1.2p1_0488F.1_g163960.gene	3	14.3797	14.5853	14.4569	23.9635	27.7404	28.1827	13.4106	10.2995	11.931
Hma1.2p1_0735F.1_g210653.gene	5	14.3196	13.3595	13.8379	10.0874	14.6228	13.768	10.3145	12.8096	11.0821
Hma1.2p1_0739F.1_g211170.gene	3	14.2593	14.7056	14.8466	19.2763	20.6559	21.4322	11.1968	12.0671	13.5921
Hma1.2p1_0337F.1_g129100.gene	3	14.2255	13.3392	14.0375	17.817	18.3985	19.1383	13.6474	15.5848	15.5519
Hma1.2p1_1527F.1_g289060.gene	5	14.1015	14.2466	14.8737	11.6374	14.4678	11.8291	8.599	6.67699	8.82842
Hma1.2p1_0111F.1_g053630.gene	5	14.0975	15.9174	15.3261	16.4273	16.8677	17.9746	12.1378	12.3699	13.6403
Hma1.2p1_0788F.1_g218070.gene	2	14.0173	16.4278	20.1213	9.62811	7.0134	5.34944	2.97342	1.58151	3.82412
Hma1.2p1_0542F.1_g175000.gene	6	13.9203	14.5879	13.5405	14.7783	16.2761	15.4987	45.4232	42.2193	39.2612
Hma1.2p1_0965F.1_g242130.gene	6	13.9133	12.9514	12.8522	14.6548	14.9679	14.0673	15.9348	17.1253	15.2529
NewGene_18182	5	13.9008	12.0544	11.8077	8.66841	10.7824	7.74485	0.437156	0.649198	0.900005
Hma1.2p1_0377F.1_g139530.gene	2	13.8459	16.4119	16.4174	5.6075	4.92621	5.82244	2.5495	2.66413	3.55361
Hma1.2p1_0291F.1_g115250.gene	6	13.8355	13.7766	14.7674	14.9172	13.4533	13.3175	34.1495	36.6065	34.6107
Hma1.2p1_0182F.1_g080360.gene	2	13.759	13.2366	15.8033	12.7357	13.0489	13.7732	12.8299	14.2808	10.6323
Hma1.2p1_0018F.1_g013350.gene	1	13.7008	11.2435	12.8011	14.5952	13.0251	14.7752	14.9859	13.4756	14.9186
Hma1.2p1_1635F.1_g294760.gene	2	13.6789	13.1543	12.3713	8.82924	8.45485	8.42122	9.76674	8.87317	8.7063
Hma1.2p1_0371F.1_g138250.gene	5	13.6732	15.3615	17.1434	17.2159	17.2967	17.2692	12.8121	12.9724	14.7619
Hma1.2p1_0578F.1_g182390.gene	5	13.6259	16.6755	13.5088	15.3798	14.9268	13.0004	13.0573	12.5764	12.5023
Hma1.2p1_1420F.1_g282340.gene	5	13.5814	13.2844	12.8153	13.2251	12.7067	13.3564	11.825	11.5395	11.8876
Hma1.2p1_2415F.1_g321700.gene	6	13.577	14.5479	13.2517	11.9106	13.3662	14.0615	15.348	15.0139	13.2764
Hma1.2p1_0360F.1_g135730.gene	4	13.577	13.8792	14.4835	12.7921	13.2608	11.7259	13.8563	13.5404	13.8341
NewGene_184	5	13.5503	12.3768	16.2065	13.2215	12.923	13.303	10.0525	11.3189	10.2214
NewGene_1971	4	13.5206	14.1814	12.1777	9.70568	8.70542	8.83473	11.9011	11.9602	12.6281
Hma1.2p1_0242F.1_g100750.gene	6	13.4671	11.9745	13.4696	12.1958	12.3073	13.5947	12.9823	12.4849	14.402
Hma1.2p1_0400F.1_g144440.gene	5	13.4523	15.616	14.9407	14.5866	14.1769	15.281	11.5769	13.0029	11.341
NewGene_11150	5	13.4448	13.5082	13.8745	15.6665	16.4118	16.7191	10.6113	10.4398	10.9175
Hma1.2p1_1041F.1_g251070.gene	5	13.4119	12.6134	12.4344	16.4992	16.3796	15.8516	10.7382	4.22016	4.91019
Hma1.2p1_0075F.1_g039360.gene	4	13.4065	12.3052	13.0414	5.35672	5.87899	6.44934	8.45837	9.47637	10.3277
Hma1.2p1_0227F.1_g095920.gene	6	13.393	12.9717	12.3965	13.0912	10.8626	11.7858	14.7663	16.2066	14.7645
Hma1.2p1_2341F.1_g320340.gene	5	13.3645	12.6178	13.2383	11.6773	12.6314	13.5314	10.1905	11.8797	11.0645
Hma1.2p1_0399F.1_g144030.gene	5	13.3264	15.273	14.8672	12.9176	13.6564	12.7484	10.8084	10.764	11.8238
Hma1.2p1_0698F.1_g205350.gene	1	13.3202	12.2629	11.9486	13.9034	12.4315	13.6812	13.601	13.4594	14.0429
Hma1.2p1_0044F.1_g026390.gene	1	13.2721	13.6792	12.9487	14.8974	14.3046	16.6226	16.1622	15.7145	17.514
Hma1.2p1_1291F.1_g273550.gene	5	13.2435	13.1186	13.2633	13.2889	13.247	15.2018	11.6534	11.1309	12.2907
Hma1.2p1_0060F.1_g033140.gene	1	13.0561	14.8248	15.3343	18.4992	17.4631	16.5697	16.9993	15.6387	16.6244
Hma1.2p1_0144F.1_g064790.gene	3	13.0228	12.9257	13.0121	15.5205	15.9664	17.5059	13.9218	13.099	14.0141
Hma1.2p1_1585F.1_g292080.gene	4	12.9826	14.0455	14.9096	7.45197	7.24637	6.74567	17.9005	20.3189	19.521
Hma1.2p1_0066F.1_g035720.gene	3	12.9636	13.8039	12.7595	15.6422	18.1764	13.8872	13.7674	13.6801	12.5353
Hma1.2p1_1010F.1_g247410.gene	2	12.9373	11.2162	11.6432	6.33735	4.80924	4.80515	4.35363	3.71494	4.86767
NewGene_11695	6	12.8991	13.1303	13.7898	13.8964	13.461	13.0138	15.5052	15.3343	16.1744
Hma1.2p1_0394F.1_g143140.gene	3	12.8725	13.5245	11.9498	22.1411	20.6447	22.8946	13.0667	15.0334	13.178
Hma1.2p1_0376F.1_g139190.gene	5	12.8481	13.9803	15.5216	12.7947	13.1669	15.8193	14.2853	13.0731	12.3731
Hma1.2p1_0023F.1_g014920.gene	6	12.7978	13.974	12.7252	19.75	20.0012	18.638	25.9819	27.1767	27.7628
Hma1.2p1_0045F.1_g026640.gene	2	12.7708	15.8369	14.479	7.86864	9.32629	8.49619	8.54613	9.19196	7.23233
Hma1.2p1_0502F.1_g167710.gene	1	12.7592	14.1248	13.8149	81.11	81.4071	79.0038	61.8694	65.7995	64.4981
Hma1.2p1_2176F.1_g316160.gene	6	12.7199	11.8882	13.4706	11.8496	11.7611	11.9958	37.6796	39.8546	40.8165
NewGene_6973	3	12.6637	13.4632	12.3488	19.2882	19.187	16.661	13.9751	11.8061	14.5567
Hma1.2p1_0412F.1_g147280.gene	5	12.6403	12.5497	14.0802	15.5306	15.517	16.6591	7.99873	7.67495	9.32005
Hma1.2p1_1619F.1_g293930.gene	5	12.5947	11.0071	11.2145	13.9838	11.6758	12.2076	12.0705	11.483	8.90841
Hma1.2p1_1176F.1_g264220.gene	3	12.5727	11.8573	12.9865	15.0128	14.6846	16.1802	9.64907	9.68817	13.0706
Hma1.2p1_0456F.1_g156460.gene	5	12.5521	11.6043	10.5437	12.5596	10.3087	9.91257	7.38136	8.1487	6.43886
Hma1.2p1_0049F.1_g028480.gene	2	12.5099	10.4673	9.66596	9.05193	9.72075	8.82144	8.4607	8.98067	9.34619
Hma1.2p1_0615F.1_g189820.gene	3	12.5056	11.3138	11.527	14.6532	12.869	14.4381	9.87786	11.2636	10.605
NewGene_18436	4	12.4454	12.7927	13.9372	7.52525	9.69739	9.80113	10.2933	14.2943	15.5369
NewGene_18877	5	12.4087	11.8921	13.1645	14.7558	14.9363	13.9462	7.12791	8.7087	8.48122
Hma1.2p1_0772F.1_g216010.gene	2	12.3828	14.1407	13.2316	3.45565	3.78801	4.33472	5.00561	5.08624	6.63383
Hma1.2p1_1196F.1_g265970.gene	3	12.3758	12.3103	12.6104	14.4878	13.9378	15.3905	10.2975	12.0682	12.6942
Hma1.2p1_3484F.1_g336336.gene	3	12.3012	16.1503	15.4176	21.0284	23.9558	14.7872	15.2323	16.4262	15.5376
Hma1.2p1_1420F.1_g282320.gene	2	12.2976	12.139	10.5193	5.57382	5.432	5.29115	8.24555	7.64498	6.39872
NewGene_7387	2	12.2852	14.3813	10.6368	11.4453	10.7296	12.5798	10.1662	14.45	11.0519
Hma1.2p1_1130F.1_g259940.gene	2	12.2785	13.303	10.6826	10.1455	10.0619	6.40569	7.73106	7.4235	8.08283
Hma1.2p1_0265F.1_g106430.gene	4	12.269	12.0405	12.0144	10.1985	8.65049	11.3576	12.8617	14.0294	13.3344
NewGene_636	6	12.2116	13.2801	12.828	13.7675	14.6621	12.849	16.7762	16.8543	18.5902
Hma1.2p1_0579F.1_g182570.gene	3	12.181	13.462	12.5646	17.1465	15.9343	18.0372	11.4115	10.103	14.781
Hma1.2p1_0224F.1_g094560.gene	4	12.1169	7.3217	8.81316	9.73161	7.57451	7.51572	8.48253	9.4607	8.51384
Hma1.2p1_0354F.1_g133750.gene	5	12.0982	14.1129	12.5778	13.5144	14.043	15.3695	10.8009	12.1992	9.89389
Hma1.2p1_0226F.1_g095135.gene	2	12.0802	10.7238	11.1769	4.12642	9.09437	10.3854	5.221	6.14956	7.09093
Hma1.2p1_0578F.1_g182460.gene	1	12.0398	12.0559	11.8607	20.5075	20.6866	22.3244	20.8285	19.7346	21.3083
Hma1.2p1_0657F.1_g196970.gene	6	12.0361	11.6461	12.5626	10.86	9.03024	11.8054	16.2506	18.0639	16.7633
NewGene_1746	4	11.9833	13.5018	11.7122	9.98778	9.93653	10.2345	13.0652	12.1006	12.2969
Hma1.2p1_0298F.1_g117640.gene	1	11.983	12.9497	11.7994	26.4871	27.0386	28.8429	35.4096	36.8379	36.4921
Hma1.2p1_1128F.1_g259680.gene	6	11.918	12.4094	12.0506	12.201	12.026	11.6443	15.8808	16.4113	17.8298
NewGene_15536	5	11.9169	9.72518	10.7602	8.98451	8.69416	11.6259	7.41835	7.17248	6.8527
Hma1.2p1_1203F.1_g266910.gene	6	11.8765	12.1382	12.0898	13.9841	14.4714	12.4002	16.5656	17.1007	17.3746
Hma1.2p1_0370F.1_g137650.gene	4	11.7945	12.8609	12.8974	4.44198	6.76637	5.49383	11.3032	9.18247	11.1429
Hma1.2p1_2624F.1_g325640.gene	3	11.7894	11.742	12.6629	17.8571	11.1292	15.5976	10.5111	11.4783	11.1711
Hma1.2p1_1240F.1_g269560.gene	2	11.7798	9.15902	11.6368	3.05265	2.52528	2.15365	2.97555	2.40041	2.07048
Hma1.2p1_1202F.1_g266880.gene	4	11.7692	8.50619	8.67297	9.46281	1.03007	1.28775	9.48779	8.57422	8.82916
Hma1.2p1_0161F.1_g071600.gene	5	11.7541	10.0208	11.8735	11.3598	12.3611	11.0087	7.49173	9.22548	10.7315
Hma1.2p1_0066F.1_g036290.gene	2	11.7356	11.1064	12.22	5.54822	6.40444	5.82302	3.54637	4.84024	3.61398
Hma1.2p1_2490F.1_g323173.gene	5	11.7348	11.0963	8.6888	10.9333	9.55488	7.85203	0	0.719251	5.61351
Hma1.2p1_0016F.1_g010890.gene	1	11.7326	14.0121	12.2299	19.4326	19.2034	19.3931	20.8061	20.3736	19.8752
Hma1.2p1_0665F.1_g199120.gene	4	11.7246	11.6765	11.1723	8.4615	8.81906	9.85437	11.3163	12.0809	10.9115
Hma1.2p1_0161F.1_g072100.gene	3	11.7029	13.3928	11.713	24.5148	28.3283	27.4129	15.3462	14.9535	15.2881
Hma1.2p1_0083F.1_g042830.gene	5	11.7011	11.2165	14.1888	12.0942	11.1243	11.5961	6.33983	5.93415	5.49295
NewGene_10275	1	11.6878	3.47607	5.34009	14.9063	18.5131	19.4447	16.3455	12.4057	13.5218
Hma1.2p1_2726F.1_g327630.gene	3	11.5952	14.1479	12.6935	25.9359	23.1768	23.5183	15.942	14.4726	14.312
NewGene_11251	3	11.5684	12.402	11.9019	15.414	14.1673	15.6243	11.6473	10.4562	10.9437
Hma1.2p1_0511F.1_g169165.gene	6	11.5652	12.1827	11.4108	10.1153	11.2835	9.99032	16.1432	17.1923	16.7849
Hma1.2p1_1073F.1_g254250.gene	1	11.4516	11.7379	10.1739	14.1321	16.0057	13.3109	15.7666	15.7173	14.7724
Hma1.2p1_0409F.1_g146800.gene	3	11.4395	11.8284	10.9077	20.9754	21.4517	20.1057	12.8662	14.6187	14.1183
Hma1.2p1_0359F.1_g135000.gene	1	11.3411	11.0658	11.2352	12.4268	12.6995	13.0345	12.2651	12.6629	12.1013
Hma1.2p1_0292F.1_g115490.gene	3	11.3317	10.3626	8.99309	15.1637	16.5102	16.8511	11.802	12.8356	10.9369
Hma1.2p1_0008F-1.1_g005590.gene	3	11.3187	12.2541	13.2603	15.5957	15.2965	15.8832	11.3395	14.573	14.6836
Hma1.2p1_0229F.1_g096870.gene	6	11.1737	12.4821	11.0655	13.6138	10.5757	11.1352	14.5466	15.9792	16.0168
Hma1.2p1_0168F.1_g074110.gene	3	11.1672	11.9869	10.5698	21.0215	21.0957	22.7213	11.9502	11.5226	11.3086
Hma1.2p1_0341F.1_g130360.gene	3	11.1671	11.6557	9.20877	12.1108	13.914	13.8913	10.7655	9.34625	12.7526
NewGene_20691	1	11.1626	12.1405	12.6219	17.1266	14.8488	15.0057	14.2238	14.6279	14.7824
Hma1.2p1_0795F.1_g218940.gene	2	11.1034	10.2944	10.3244	8.10201	8.47139	9.11742	7.24814	6.74639	7.11728
Hma1.2p1_1194F.1_g265730.gene	5	11.075	11.0811	10.4244	10.2618	11.4706	14.2733	6.70671	6.65798	6.34131
Hma1.2p1_0180F.1_g079830.gene	2	11.0737	11.2196	10.3532	9.7086	9.72407	10.2613	11.2226	9.88666	8.81796
Hma1.2p1_0486F.1_g163500.gene	3	11.0441	11.9779	10.9748	27.2189	27.8873	32.2085	17.6763	17.5374	20.5906
Hma1.2p1_1326F.1_g275820.gene	2	11.0393	10.1375	9.44241	8.71941	9.9978	9.55583	10.1592	9.67845	9.35745
Hma1.2p1_0226F.1_g095370.gene	1	10.9598	10.9092	10.0375	10.6011	13.347	12.3887	12.3063	12.8313	11.2463
NewGene_10978	1	10.9459	11.1506	11.1432	15.3116	15.9553	17.8989	14.555	14.4317	15.2009
Hma1.2p1_0095F.1_g047490.gene	4	10.943	9.94221	11.1285	8.2269	6.43644	7.73223	9.79043	9.91064	9.79208
Hma1.2p1_0714F.1_g207910.gene	6	10.8782	10.1982	9.46605	9.37768	12.2917	11.173	12.7632	10.3303	12.874
Hma1.2p1_0258F.1_g104250.gene	6	10.8254	10.9251	11.7002	10.2609	10.7244	10.0604	11.6669	12.4544	13.6276
Hma1.2p1_0362F.1_g136320.gene	2	10.7474	12.9471	10.1342	10.3399	12.8723	6.00452	9.35042	8.51345	10.9311
Hma1.2p1_1353F.1_g277730.gene	5	10.746	9.55148	10.9492	8.63478	9.1559	8.06604	5.36287	4.99792	6.45689
NewGene_19337	2	10.7431	11.1306	8.88045	7.20634	8.17933	8.59174	6.99458	6.38353	7.03839
Hma1.2p1_0200F.1_g085940.gene	2	10.7272	9.84584	9.52811	9.17912	7.63418	8.30839	6.58127	7.55355	8.51443
Hma1.2p1_0743F.1_g211543.gene	1	10.6756	9.07432	6.63225	16.3575	14.1592	15.1647	17.3156	21.0537	9.71228
Hma1.2p1_0033F.1_g020760.gene	5	10.5648	7.07367	8.886	13.3069	12.7816	11.4783	6.29942	5.80875	5.57226
Hma1.2p1_0049F.1_g028210.gene	1	10.5429	10.7136	10.5291	11.0652	12.9854	10.8287	13.3246	10.3714	11.4384
Hma1.2p1_0210F.1_g089600.gene	6	10.5203	10.6857	9.86322	3.36568	4.08129	4.2439	69.6631	67.7844	67.8735
Hma1.2p1_0017F.1_g011565.gene	5	10.4425	11.8695	11.0421	13.4273	13.759	14.0337	7.5723	6.82786	7.84367
Hma1.2p1_0251F.1_g102580.gene	2	10.4397	10.3533	9.28925	8.00696	8.39975	9.22292	8.76957	7.43554	8.03275
Hma1.2p1_0044F.1_g026165.gene	3	10.4392	11.2456	11.8082	16.0951	13.6753	14.7387	12.6434	12.4729	12.6962
Hma1.2p1_2033F.1_g311860.gene	2	10.4135	6.12234	2.90168	5.56552	5.77565	5.5481	6.62971	5.45266	4.25578
Hma1.2p1_1348F.1_g277290.gene	2	10.3914	9.83727	8.42462	8.45158	8.87508	9.60837	8.69142	8.42596	9.54042
Hma1.2p1_2785F.1_g328496.gene	5	10.3818	7.76969	8.97372	6.32927	9.38973	13.6899	1.6263	1.96913	3.91485
Hma1.2p1_0634F.1_g192990.gene	6	10.3557	9.91939	10.6896	9.34119	10.078	12.0732	12.8992	14.1258	14.9873
Hma1.2p1_1731F.1_g299760.gene	2	10.346	12.0386	11.5158	9.60845	8.10234	9.77436	8.82699	8.88241	8.47619
Hma1.2p1_0182F.1_g080400.gene	3	10.344	11.7672	10.0526	18.1726	17.4387	19.8075	12.7608	12.962	11.8973
Hma1.2p1_2376F.1_g320900.gene	1	10.3311	9.73877	10.49	12.9769	12.3673	15.2184	12.3021	13.1596	12.3997
Hma1.2p1_0632F.1_g192450.gene	1	10.2777	10.2456	8.73093	15.0794	13.3604	11.4692	13.6692	14.3348	14.022
NewGene_16243	6	10.2619	8.75677	9.58104	7.42703	6.44034	8.18223	13.8454	13.7065	13.0074
Hma1.2p1_0324F.1_g125710.gene	1	10.2365	9.99173	10.3898	11.644	11.7587	12.1654	11.4861	11.9493	10.4532
Hma1.2p1_0948F.1_g240440.gene	6	10.2026	8.41843	9.49507	9.04739	9.2687	9.25023	12.5689	13.8093	12.9263
Hma1.2p1_0247F.1_g101810.gene	1	10.201	8.50692	13.3206	11.5828	13.2393	13.8449	12.3393	12.2179	12.4632
Hma1.2p1_0713F.1_g207810.gene	6	10.1965	10.035	8.28603	8.26103	8.9661	8.74324	10.1416	12.2212	10.848
Hma1.2p1_0002F.1_g002040.gene	4	10.1864	10.238	9.97171	8.6044	8.8262	8.12826	11.0289	11.6693	9.78532
Hma1.2p1_0033F.1_g020780.gene	3	10.1737	8.39985	7.51823	17.3936	19.1559	15.1673	9.64861	10.1912	10.1071
Hma1.2p1_0193F.1_g084130.gene	1	10.1677	9.1047	10.8156	8.54751	11.2439	10.8373	10.066	9.95076	10.7591
Hma1.2p1_1174F.1_g263760.gene	2	10.1632	7.63509	7.40256	5.7153	4.25933	4.47198	4.08903	4.32201	6.13846
Hma1.2p1_0037F.1_g023830.gene	1	10.159	9.16429	7.76108	10.4212	10.0894	12.2914	10.5669	11.8139	10.3331
Hma1.2p1_1712F.1_g298820.gene	4	10.1516	9.38417	9.8735	6.36944	6.20973	6.37706	11.6617	10.297	12.5004
Hma1.2p1_0592F.1_g185590.gene	2	10.0506	12.26	9.51194	2.49804	2.82547	3.04941	1.25337	1.90443	2.03408
NewGene_999	1	10.0105	9.15715	7.63854	10.1486	11.9069	10.6038	10.937	11.7972	11.0215
NewGene_392	3	9.9945	8.4569	9.79542	10.0066	10.646	10.6583	9.24279	9.16325	9.23153
Hma1.2p1_2417F.1_g321770.gene	4	9.98373	8.6873	6.76864	0.068884	0	6.46489	4.85443	10.1806	7.69351
Hma1.2p1_0800F.1_g220180.gene	6	9.98021	12.0643	11.0341	10.6337	12.2274	11.646	12.823	12.6492	13.3847
Hma1.2p1_0634F.1_g193050.gene	1	9.9736	9.29778	7.84073	14.1718	11.8422	14.2941	16.3341	14.056	13.3589
Hma1.2p1_1363F.1_g278330.gene	6	9.87876	9.23421	9.30122	8.73153	9.19194	9.69888	9.80026	11.0649	11.315
Hma1.2p1_0517F.1_g170680.gene	6	9.80268	9.61041	10.976	8.82798	9.88516	8.86538	11.9822	11.8921	11.249
Hma1.2p1_1232F.1_g268900.gene	3	9.80233	8.30393	7.98839	16.6905	19.1551	16.7171	13.4989	14.0603	12.2854
Hma1.2p1_1174F.1_g263780.gene	4	9.77355	10.5767	10.5024	8.99775	8.5259	10.436	10.5258	10.6262	11.3307
NewGene_15391	3	9.7711	10.0494	9.18322	14.6277	15.4212	16.8998	10.4876	9.62659	9.94644
NewGene_3064	3	9.74353	10.3089	10.7957	11.4504	10.7023	10.1575	9.61001	11.2662	10.4239
Hma1.2p1_0249F.1_g102220.gene	3	9.73344	9.60606	9.87699	27.7479	25.6525	25.3897	17.7564	15.0251	15.0308
Hma1.2p1_0598F.1_g186820.gene	3	9.70206	9.02238	9.63311	11.7924	11.2603	13.3647	10.7457	10.1239	9.5165
Hma1.2p1_0078F.1_g040690.gene	6	9.6757	8.83701	9.73817	8.44207	9.10307	8.6298	9.93537	9.90978	10.5869
NewGene_16283	5	9.61773	9.1023	9.49488	9.50922	9.2852	9.65287	8.80433	9.86957	8.87651
Hma1.2p1_0360F.1_g135740.gene	5	9.61289	3.26462	7.24166	4.82459	5.76853	4.63291	1.63493	4.35854	2.01494
Hma1.2p1_0005F.1_g004170.gene	3	9.58395	9.18506	9.7345	13.8116	13.948	12.3906	11.1814	11.1755	10.8942
Hma1.2p1_0000F.1_g000630.gene	2	9.56122	8.5082	8.98533	5.39349	4.49501	4.68601	4.05553	3.84833	2.79835
Hma1.2p1_1566F.1_g291000.gene	1	9.48427	9.52596	8.01837	11.6807	11.0853	11.0771	11.203	12.146	9.90023
Hma1.2p1_0952F.1_g240830.gene	6	9.47463	7.57039	7.71775	5.49979	6.87266	6.67939	10.7333	11.1307	11.5414
Hma1.2p1_1143F.1_g261050.gene	5	9.36895	8.33142	7.04646	9.34327	9.99413	9.11881	6.44962	7.11545	6.8795
Hma1.2p1_0852F.1_g228520.gene	2	9.36808	8.35498	7.77672	5.45473	5.72531	6.23032	6.45575	6.56023	6.16978
NewGene_7729	4	9.35994	10.963	12.4376	7.14489	7.59271	6.53379	10.8655	13.7275	14.1956
Hma1.2p1_0406F.1_g146040.gene	5	9.34715	8.88762	11.5032	11.7115	9.40889	8.85439	10.5652	8.70999	9.35299
NewGene_17945	6	9.34667	9.21732	8.49239	8.68648	10.0001	10.5333	12.8452	9.86578	10.0351
Hma1.2p1_0235F.1_g098580.gene	1	9.33933	9.23883	10.0292	11.6196	11.6267	11.4255	11.8792	11.4442	12.3385
Hma1.2p1_1658F.1_g296060.gene	2	9.29809	9.45823	9.27289	3.24961	2.46563	2.54131	5.8983	4.80309	5.8646
Hma1.2p1_0805F.1_g221281.gene	1	9.28157	7.82157	15.9147	11.9273	17.3723	18.6627	13.0159	19.3005	17.3459
Hma1.2p1_0014F.1_g009250.gene	5	9.24777	7.46024	7.27574	6.46876	5.63981	7.08124	2.93901	3.41859	3.89916
Hma1.2p1_0862F.1_g229940.gene	2	9.24112	9.82626	9.71844	2.60861	4.09428	4.59335	6.30757	6.78618	5.4932
Hma1.2p1_0297F.1_g117150.gene	3	9.21991	9.58318	9.27065	12.6914	13.8123	12.9585	9.19673	8.11318	8.6093
Hma1.2p1_0482F.1_g162420.gene	5	9.19914	10.8448	11.3163	15.1769	15.4065	15.0589	4.37529	4.3978	6.62773
Hma1.2p1_0155F.1_g068600.gene	1	9.10351	11.0356	9.21408	49.9982	52.3731	48.2434	33.4757	35.7231	30.1293
NewGene_4575	6	9.05823	11.0377	9.29597	5.64357	5.93914	5.70903	19.3469	19.8764	17.5986
Hma1.2p1_0052F.1_g029900.gene	6	9.04853	7.8977	8.77561	8.51031	7.89469	8.51627	9.56542	8.96623	8.97234
NewGene_8761	5	9.04726	8.40158	8.60935	8.98967	8.28076	10.1396	5.07819	5.60209	6.49094
Hma1.2p1_0050F.1_g028980.gene	2	9.04533	9.77545	9.16817	5.72046	6.91929	7.05917	6.49303	6.43773	5.64387
Hma1.2p1_0030F.1_g018300.gene	4	8.99946	7.57506	7.97138	3.60645	3.79418	4.32419	10.0016	12.0712	10.8306
Hma1.2p1_0023F.1_g015290.gene	3	8.98706	7.34323	6.45028	17.5829	15.4019	13.2438	10.1052	8.34037	11.4193
Hma1.2p1_0406F.1_g146080.gene	3	8.96876	8.56709	7.32684	35.1972	37.9772	34.8547	8.21766	7.63122	6.6299
Hma1.2p1_0459F.1_g157170.gene	6	8.90012	9.95964	7.34096	7.76411	5.38952	6.94618	47.6231	47.4722	50.8694
Hma1.2p1_1245F.1_g270090.gene	2	8.87529	8.84713	8.00347	7.25001	7.18103	6.81336	6.776	6.91395	6.14999
Hma1.2p1_0525F.1_g172470.gene	5	8.86347	10.0737	10.6591	10.2627	10.1206	9.40002	6.48747	9.8519	8.3007
Hma1.2p1_1663F.1_g296340.gene	6	8.86085	8.78288	9.79397	4.65081	5.44986	5.74789	18.8568	19.7083	16.4764
Hma1.2p1_0863F.1_g230040.gene	4	8.85947	12.2317	10.0649	7.07827	10.5378	9.68341	10.4412	11.8401	11.4174
Hma1.2p1_0847F.1_g227910.gene	3	8.69927	7.76629	8.45199	8.23181	11.3815	8.24425	6.91934	8.05973	9.2204
Hma1.2p1_0052F.1_g030520.gene	6	8.67398	10.3825	8.75817	10.8285	8.92614	7.84279	12.7578	11.2293	12.4241
Hma1.2p1_0237F.1_g099500.gene	6	8.66419	6.86497	4.14848	6.57271	6.18254	7.19876	8.46914	9.50704	8.93951
Hma1.2p1_1602F.1_g293200.gene	3	8.61131	9.5029	8.32664	54.1065	59.5016	51.828	14.6608	14.2704	15.4846
Hma1.2p1_0322F.1_g125110.gene	2	8.60777	9.9442	9.01963	6.02616	6.70453	5.12326	5.74008	5.75551	4.19736
Hma1.2p1_2704F.1_g327120.gene	1	8.58077	8.74025	8.60998	44.4095	43.9259	47.1789	42.6884	46.6346	50.1034
Hma1.2p1_1974F.1_g309630.gene	5	8.5788	8.93652	9.38721	8.69422	9.61901	8.75016	0.724844	1.05312	1.2472
Hma1.2p1_1160F.1_g262490.gene	5	8.5522	10.3773	10.8707	10.2336	9.4625	9.24697	7.75658	7.7997	8.1572
Hma1.2p1_0208F.1_g088400.gene	6	8.54085	10.122	9.81601	10.0024	7.9316	6.31823	17.6944	15.6672	12.9222
Hma1.2p1_1538F.1_g289550.gene	2	8.53183	8.66331	8.07259	7.36423	6.25909	9.17985	6.96846	7.95807	7.76459
Hma1.2p1_0652F.1_g195860.gene	6	8.52085	7.53099	8.1017	8.86661	9.2809	9.51157	12.5735	13.5654	12.9817
Hma1.2p1_0388F.1_g142420.gene	4	8.51577	12.0544	11.6231	7.63326	8.30454	8.3917	13.2497	10.993	10.2827
Hma1.2p1_1334F.1_g276280.gene	3	8.44355	7.94756	8.07226	10.8197	9.84797	12.9432	8.23947	7.21493	7.93819
Hma1.2p1_3707F.1_g337340.gene	3	8.43234	8.384	8.50308	13.2239	12.858	12.719	8.10599	12.1293	10.3144
Hma1.2p1_0170F.1_g075010.gene	1	8.42016	7.91842	8.28169	8.22659	8.35716	8.57263	7.73074	9.20196	8.2955
Hma1.2p1_0479F.1_g161370.gene	1	8.30135	6.91107	6.60331	11.1805	11.0392	12.3508	9.69787	10.4868	11.9484
Hma1.2p1_0084F.1_g043380.gene	6	8.29612	8.04264	7.8306	3.93306	4.35028	4.81501	36.5436	39.1833	36.295
Hma1.2p1_0270F.1_g108350.gene	4	8.2956	6.70308	6.5769	6.51038	7.07249	6.32017	6.6176	6.93195	7.4168
Hma1.2p1_0013F.1_g008350.gene	6	8.28685	7.57218	7.60165	7.83646	9.29599	8.51262	10.3923	11.4022	9.46757
Hma1.2p1_0210F.1_g089580.gene	3	8.24471	8.66751	8.06565	152.327	150.776	146.327	54.9865	61.164	58.8265
Hma1.2p1_0140F.1_g063480.gene	2	8.21508	8.13775	8.0676	3.74664	3.56833	3.06935	1.72819	2.52248	2.36968
Hma1.2p1_0494F.1_g165440.gene	2	8.17323	7.15732	7.78542	4.55489	5.42488	4.22179	5.07134	5.84105	4.78099
NewGene_3684	4	8.1698	8.41382	7.6394	7.5662	7.56834	8.06092	8.25698	8.81211	8.13543
Hma1.2p1_0292F.1_g115590.gene	1	8.15457	8.19801	8.73505	17.2207	14.4405	13.7275	12.2912	15.0051	15.0223
Hma1.2p1_0502F.1_g167770.gene	4	8.14934	8.57956	8.25574	4.38321	5.29854	4.25416	10.3127	7.93345	8.21023
Hma1.2p1_0895F.1_g233800.gene	5	8.12007	8.70044	8.63728	7.57123	8.21132	8.51081	6.7686	6.00984	5.01271
NewGene_939	6	8.09239	8.05748	8.47187	7.03393	6.19337	6.76238	13.9975	15.7033	16.8185
Hma1.2p1_0084F.1_g043320.gene	4	8.08621	6.4863	7.14608	5.56059	6.25137	6.48783	6.44664	6.69766	7.0781
Hma1.2p1_0277F.1_g111720.gene	1	8.08471	5.39617	5.62574	8.02179	6.66863	6.81958	6.09408	7.83051	7.1608
NewGene_11960	2	8.05211	11.1529	7.90936	6.41784	3.9518	5.23479	4.03322	4.11787	4.47957
Hma1.2p1_1068F.1_g253970.gene	2	8.04744	7.53901	6.49228	3.70774	4.47291	4.86413	1.03717	1.33357	1.20615
Hma1.2p1_0595F.1_g186220.gene	3	8.0262	7.33183	8.24035	7.61175	7.61715	9.46314	8.31772	7.39596	7.9726
Hma1.2p1_1539F.1_g289640.gene	5	8.01941	8.50353	10.3465	8.3621	8.94393	9.59393	8.1806	7.61696	8.3901
Hma1.2p1_1234F.1_g269060.gene	5	8.00635	8.32173	7.67406	7.69841	7.00267	7.54161	7.45609	5.62509	6.61088
NewGene_16637	4	7.99043	7.29931	6.78486	5.7795	6.07131	6.97156	7.80094	7.51018	8.52482
Hma1.2p1_0073F.1_g038500.gene	3	7.9798	8.22955	9.70921	10.0668	9.7432	11.18	8.77925	8.62451	8.61726
Hma1.2p1_0271F.1_g109130.gene	6	7.96194	7.54285	7.58938	6.59011	6.75347	10.304	10.2131	10.9243	9.59151
Hma1.2p1_1358F.1_g277970.gene	1	7.89433	8.4706	7.25375	13.7241	16.3871	15.3405	11.6178	12.8901	12.2876
Hma1.2p1_0010F.1_g006770.gene	1	7.88086	6.75211	5.80242	14.4537	16.1962	17.0187	13.7781	14.0914	14.0855
NewGene_1006	5	7.86216	7.12858	8.94534	8.47298	8.69579	8.39608	8.47425	6.2682	6.56166
Hma1.2p1_0545F.1_g175960.gene	5	7.8348	7.25193	7.30276	8.36423	6.6925	8.84198	6.1231	6.07001	5.44133
Hma1.2p1_1297F.1_g273960.gene	2	7.76603	7.14795	6.58802	2.92235	3.4678	5.08481	5.2905	3.38653	5.79794
NewGene_21510	2	7.7467	6.85873	8.15335	4.014	4.23697	4.51526	1.67292	2.25923	2.20901
Hma1.2p1_0448F.1_g154850.gene	1	7.74031	7.64394	6.88684	10.0424	8.95483	8.56594	9.72161	10.6051	11.4726
Hma1.2p1_0415F.1_g147990.gene	4	7.66098	7.88305	10.101	7.20201	5.41474	6.45509	8.26795	7.26136	7.03712
NewGene_7083	4	7.65538	7.26011	6.53404	2.02251	3.10459	1.46071	7.97877	4.85403	4.99574
Hma1.2p1_0735F.1_g210470.gene	6	7.64131	9.37484	8.30812	12.3722	12.8367	12.0955	19.4068	16.7002	16.4471
Hma1.2p1_1178F.1_g264400.gene	2	7.60786	6.45675	6.69502	0.828084	1.08426	0.771986	0.966157	1.23744	1.18145
Hma1.2p1_2251F.1_g318090.gene	2	7.58177	5.93675	0.782337	4.31398	5.47756	1.62315	0.649823	0.606703	6.9272
Hma1.2p1_0590F.1_g185143.gene	4	7.57863	7.68431	7.31228	4.07848	3.56008	3.81215	8.43312	8.30186	8.623
NewGene_10901	4	7.56107	8.93802	8.25425	2.52054	1.30489	3.47874	3.49896	9.15167	6.14998
Hma1.2p1_1000F.1_g246470.gene	4	7.52835	6.44823	5.77725	6.08338	6.24194	6.06833	8.02093	6.2626	5.98003
Hma1.2p1_0602F.1_g187530.gene	4	7.50889	6.33524	8.27766	5.54987	4.9298	5.5998	7.75895	7.27773	6.99578
Hma1.2p1_1195F.1_g265810.gene	3	7.49809	6.60327	7.06921	8.69599	8.48744	7.37545	6.75347	7.58726	7.32894
Hma1.2p1_0923F.1_g237150.gene	6	7.49348	8.52483	7.18218	5.34247	4.61282	6.15728	47.2962	46.5094	48.987
Hma1.2p1_0090F.1_g046100.gene	6	7.48709	8.87722	7.60585	7.22133	6.35442	7.98764	22.8224	27.6999	31.0972
Hma1.2p1_1861F.1_g305650.gene	3	7.46065	7.32203	8.35836	29.7741	27.7669	29.9019	11.6864	9.24962	10.6265
NewGene_10549	6	7.42178	7.99405	8.08484	8.82401	8.44003	8.68784	13.6578	13.4632	13.1811
Hma1.2p1_0414F.1_g147560.gene	3	7.36355	6.91674	8.04422	7.8034	8.10978	8.21553	8.15459	6.32323	6.72881
Hma1.2p1_0049F.1_g028200.gene	3	7.34677	7.27498	7.98582	11.9866	12.541	11.1182	8.52734	10.7763	9.33147
Hma1.2p1_0161F.1_g071540.gene	3	7.33408	5.85544	6.65494	8.77618	8.46752	7.24911	5.1409	7.75708	5.91839
Hma1.2p1_0035F.1_g022060.gene	1	7.28672	8.5728	7.46344	13.6056	14.3052	8.5133	14.5233	13.8682	13.93
Hma1.2p1_0407F.1_g146190.gene	6	7.28012	7.04681	8.05164	6.13136	8.36605	7.35657	15.628	16.1008	12.5018
NewGene_957	1	7.24511	5.93419	7.11288	7.27536	7.60809	6.97848	7.93259	7.87582	7.47518
Hma1.2p1_3035F.1_g331936.gene	6	7.2396	7.67607	6.89473	6.81172	6.94659	7.3232	8.30441	8.64035	7.10746
Hma1.2p1_0884F.1_g232490.gene	2	7.23439	7.97384	6.57473	3.50991	3.3998	2.76745	3.83288	3.55117	3.06004
Hma1.2p1_1199F.1_g266480.gene	5	7.2196	8.89176	8.24938	7.85677	8.4316	7.93027	8.58296	7.57566	7.21093
Hma1.2p1_0596F.1_g186290.gene	2	7.19686	6.4493	7.0107	5.17225	5.81457	5.64468	4.32517	3.82642	4.18357
Hma1.2p1_2182F.1_g316305.gene	3	7.19532	8.34021	8.09821	10.0726	9.9299	9.16477	8.27689	9.54345	7.87819
NewGene_14038	2	7.18881	8.03385	8.0625	2.78402	2.3008	2.514	4.05028	3.25304	2.99433
Hma1.2p1_0710F.1_g207490.gene	5	7.17242	9.31107	9.29511	7.57131	7.34709	8.99971	5.50639	7.20482	6.92156
Hma1.2p1_0916F.1_g236500.gene	2	7.16109	7.46579	7.58901	7.27414	6.61754	6.64528	6.58415	6.81576	6.50585
Hma1.2p1_0383F.1_g140380.gene	2	7.12205	6.328	5.8048	4.76519	4.33723	3.47958	5.09982	3.90384	5.61746
Hma1.2p1_0367F.1_g137010.gene	5	7.09415	8.6563	5.9379	7.40662	8.40782	9.78077	2.67995	2.24849	1.75053
NewGene_14163	4	7.07674	6.91732	6.86343	1.974	2.984	2.34453	10.0044	8.82138	8.64924
Hma1.2p1_0476F.1_g160830.gene	1	7.05023	7.17772	6.89276	7.69004	8.70064	9.0568	8.24132	7.65274	8.54139
NewGene_3206	2	7.0452	5.81341	5.66896	3.15812	2.45394	3.39411	3.75405	3.66859	4.43107
Hma1.2p1_0027F.1_g017110.gene	1	6.98563	8.87847	8.92564	9.06772	9.3111	13.8591	9.00474	11.2405	8.982
Hma1.2p1_0592F.1_g185370.gene	2	6.95992	8.25107	5.84598	3.78444	4.47853	5.53838	4.76385	3.89352	4.49608
Hma1.2p1_1190F.1_g265400.gene	5	6.95133	4.41081	5.62131	4.71102	6.31034	6.13978	1.20557	0.921752	1.03214
NewGene_20147	3	6.9478	6.47375	6.71606	7.57278	7.44219	7.13024	6.4808	6.96721	6.7253
NewGene_5978	1	6.92242	3.96758	8.22275	9.1373	10.3077	10.4914	7.89633	8.7045	8.77747
Hma1.2p1_0649F.1_g195280.gene	5	6.91498	9.21981	8.00656	7.40187	8.00479	8.8348	6.89475	7.70478	7.24108
Hma1.2p1_0413F.1_g147400.gene	6	6.8951	6.95748	5.68744	7.40383	7.85881	7.06644	7.85197	7.32947	10.2477
Hma1.2p1_0488F.1_g163700.gene	1	6.88078	6.51712	8.18868	13.7943	12.1331	11.5518	15.4965	15.6689	16.5006
Hma1.2p1_0036F.1_g023633.gene	1	6.87544	4.05674	43.0491	23.5188	32.2476	25.4262	22.5889	29.5543	26.984
NewGene_692	2	6.86492	8.24123	8.0393	5.22221	4.7897	5.15317	5.47656	5.17183	5.86062
Hma1.2p1_0132F.1_g060750.gene	5	6.84912	7.78697	6.67516	6.53566	5.54623	6.80712	6.63584	5.23525	3.66868
Hma1.2p1_0324F.1_g125470.gene	3	6.8488	6.8887	5.79255	7.29573	12.5584	8.99122	7.22523	6.91334	7.49675
Hma1.2p1_1210F.1_g267230.gene	1	6.83854	6.51985	9.47512	8.59445	9.14252	10.1671	10.3442	8.65627	9.28147
Hma1.2p1_0502F.1_g167730.gene	1	6.8341	7.21608	7.51105	36.8994	36.6937	33.1605	33.7726	32.5656	33.6803
Hma1.2p1_0507F.1_g168610.gene	3	6.83157	6.43391	5.99046	7.90836	7.90179	9.34178	8.0925	6.66092	7.689
Hma1.2p1_1010F.1_g247340.gene	6	6.80814	6.2395	6.86195	4.68551	4.63052	4.71678	22.2763	20.6115	20.1029
Hma1.2p1_0158F.1_g069860.gene	5	6.80578	6.9649	8.85175	7.49448	7.24182	6.85972	6.121	7.23019	6.34407
Hma1.2p1_0171F.1_g075500.gene	4	6.71316	7.04512	6.19507	4.77423	5.50134	6.15342	7.07426	7.77974	7.24176
Hma1.2p1_0158F.1_g070260.gene	5	6.66772	7.13643	7.25825	8.08577	7.50586	6.52515	6.13508	7.87685	6.22336
Hma1.2p1_1184F.1_g264850.gene	3	6.66645	7.08617	7.5309	20.955	21.6033	18.7527	9.74178	11.4283	13.2687
Hma1.2p1_0548F.1_g176740.gene	6	6.66355	4.30012	3.78503	5.46976	7.02435	7.78944	10.3799	11.2893	8.07043
Hma1.2p1_1899F.1_g306960.gene	3	6.65683	7.62386	6.72761	9.74582	9.01411	9.41773	8.25245	8.06063	7.86803
Hma1.2p1_1749F.1_g300690.gene	1	6.65081	7.22911	6.60012	14.0711	14.7022	15.7806	17.2238	17.1224	18.069
Hma1.2p1_0936F.1_g238715.gene	4	6.64784	6.56448	6.48299	2.50268	2.81169	3.96521	9.97674	7.99817	8.41167
Hma1.2p1_0771F.1_g215960.gene	1	6.61047	7.45963	6.45627	6.54375	7.21825	8.00262	7.3522	6.96226	6.94897
Hma1.2p1_0018F.1_g012990.gene	2	6.60829	6.91571	7.82557	5.74792	5.86687	5.40891	3.97904	3.72364	3.796
NewGene_8569	2	6.58397	6.2283	6.91335	5.0344	4.45592	4.41362	3.00345	2.67491	2.69737
Hma1.2p1_0743F.1_g211530.gene	2	6.562	8.0954	7.53211	3.649	3.2225	3.4134	1.84213	1.55692	2.46808
Hma1.2p1_0595F.1_g186240.gene	5	6.5502	3.68779	4.01611	5.98661	6.33758	6.39067	3.53694	2.59338	3.41777
Hma1.2p1_0359F.1_g135010.gene	3	6.5492	7.04265	6.024	8.17054	6.91132	8.57417	6.89528	6.93241	7.03063
NewGene_11186	2	6.50516	4.70253	6.09507	5.27606	4.66744	5.23506	4.96396	5.42502	5.48428
Hma1.2p1_0158F.1_g070290.gene	4	6.48435	7.3011	7.74109	5.84715	5.80713	5.22615	7.3193	6.91295	6.8695
Hma1.2p1_1420F.1_g282350.gene	1	6.47732	6.01578	5.60456	12.0119	10.6851	11.3792	9.26737	10.3871	8.95658
Hma1.2p1_0183F.1_g080780.gene	2	6.47527	8.68449	6.83082	7.01428	6.32435	8.10444	6.92007	6.91259	6.88245
NewGene_21458	1	6.43059	4.24631	3.74752	7.74306	9.4301	6.56097	11.1348	9.61842	9.29941
Hma1.2p1_0544F.1_g175700.gene	6	6.40059	6.55368	7.13893	14.9508	13.2699	12.1108	20.5832	21.6314	22.2876
Hma1.2p1_0172F.1_g076270.gene	1	6.3586	6.61781	6.73277	7.09596	6.8782	6.27799	7.20653	7.02321	6.34499
Hma1.2p1_0129F.1_g060135.gene	3	6.35297	8.87379	5.86577	12.4383	9.22401	8.58504	4.36754	5.88918	8.28299
NewGene_21461	6	6.328	5.69559	6.43458	6.66806	7.07486	6.76758	11.9894	11.9001	12.9704
NewGene_14020	4	6.31473	6.66903	5.38814	3.16793	4.64579	3.59673	6.00201	5.43056	6.14616
Hma1.2p1_0845F.1_g227560.gene	1	6.28523	7.51237	7.13262	10.5864	8.62977	8.58561	8.67414	8.08025	9.22181
NewGene_8366	4	6.23109	6.1938	6.23799	3.19889	3.23112	3.94001	7.39694	8.03644	8.09424
Hma1.2p1_0138F.1_g062680.gene	3	6.17577	6.77077	5.81409	13.3351	13.821	13.4913	7.10246	7.9664	6.85217
Hma1.2p1_0170F.1_g075330.gene	2	6.16966	5.95293	5.89101	3.11478	5.16409	4.1196	3.46371	5.15127	3.71819
Hma1.2p1_0125F.1_g059150.gene	6	6.12731	6.81054	5.60017	7.38328	5.94414	5.31373	9.98994	7.99815	9.21922
Hma1.2p1_1108F.1_g257880.gene	5	6.11345	6.64306	6.38827	7.17545	6.88649	8.18257	4.99838	4.9855	5.97989
NewGene_13269	3	6.09625	5.87725	6.49273	10.6893	6.92067	6.21076	7.18487	6.91501	6.72816
Hma1.2p1_1645F.1_g295350.gene	1	6.09387	6.34724	6.34675	8.04469	10.2352	7.92542	13.17	8.14424	10.4669
Hma1.2p1_0169F.1_g074930.gene	5	6.09357	6.05867	5.0858	5.77646	5.79548	5.85262	5.07949	5.91638	5.89434
Hma1.2p1_2886F.1_g329910.gene	3	6.06136	5.0257	5.1032	10.6138	8.42166	9.4254	6.46976	6.26979	7.62551
Hma1.2p1_0623F.1_g191010.gene	3	6.05236	5.72176	6.40049	11.5689	11.6758	12.1342	8.77619	6.80752	6.36779
Hma1.2p1_0793F.1_g218660.gene	5	6.01735	6.90363	6.6201	5.81117	6.15578	6.47253	4.45688	4.79526	5.16759
Hma1.2p1_0002F.1_g002870.gene	2	6.00586	7.60381	6.72877	4.79966	4.49688	4.2562	4.57842	4.52198	4.38773
Hma1.2p1_0698F.1_g205386.gene	6	5.99746	5.78184	8.688	5.38865	4.00324	7.37925	9.0875	10.7965	5.79773
Hma1.2p1_0572F.1_g181260.gene	6	5.97277	5.41338	4.94512	3.58062	3.52103	4.31915	22.8948	22.6827	21.0214
Hma1.2p1_1179F.1_g264560.gene	1	5.89601	4.65505	4.59119	8.33476	8.92453	7.49479	10.9325	8.35038	11.0055
Hma1.2p1_0952F.1_g241040.gene	6	5.87586	4.40174	4.64881	6.99239	8.2481	7.97732	47.5022	45.062	44.9239
Hma1.2p1_0085F.1_g044300.gene	2	5.84639	5.48365	5.30407	4.51363	4.54303	5.11051	5.00914	4.52672	4.16366
Hma1.2p1_0205F.1_g087460.gene	3	5.79076	6.28184	6.15772	7.99402	5.87872	6.86738	5.4761	5.80148	6.4219
Hma1.2p1_0589F.1_g184950.gene	3	5.79049	7.59014	5.82693	12.1392	13.372	13.8043	8.69833	7.07224	6.86153
Hma1.2p1_0230F.1_g097230.gene	3	5.78889	6.26299	5.84857	7.19389	8.01592	8.86564	6.46165	6.24099	7.44559
Hma1.2p1_0430F.1_g151520.gene	5	5.76872	5.39468	5.42006	5.73367	5.48785	5.05395	1.73165	1.0836	1.44456
Hma1.2p1_0169F.1_g074620.gene	2	5.76227	5.3697	4.54879	1.99024	2.56588	1.73771	0.612693	0.316444	0.615565
Hma1.2p1_1054F.1_g252520.gene	2	5.76002	6.12163	5.94506	5.53547	3.00916	3.68639	3.77005	3.85766	6.51778
Hma1.2p1_1154F.1_g262210.gene	3	5.75829	5.26109	6.06756	19.8297	18.7327	17.092	11.5618	11.7134	13.0706
Hma1.2p1_0060F.1_g032790.gene	3	5.69181	4.83756	5.28149	8.85535	8.45221	7.76398	4.41337	4.0886	4.18643
Hma1.2p1_1963F.1_g309280.gene	2	5.68876	5.81257	7.00387	5.91433	5.73249	5.97215	6.20008	5.1985	5.46504
Hma1.2p1_0046F.1_g026990.gene	2	5.68496	4.45661	5.43149	1.64653	1.46492	1.87865	0.853915	0.52262	0.65277
Hma1.2p1_0211F.1_g089890.gene	2	5.66024	6.28001	5.49224	3.43715	4.50711	3.66108	3.87396	3.61779	3.46977
Hma1.2p1_2457F.1_g322480.gene	3	5.5717	5.14248	5.94628	6.63717	6.29047	6.10929	4.59095	5.32663	5.53798
NewGene_6797	6	5.54831	5.57202	6.22252	4.53634	4.12951	4.47972	12.0983	13.1654	14.5414
Hma1.2p1_2785F.1_g328430.gene	2	5.54158	1.38922	7.48786	0.049589	2.35656	1.43285	2.04311	1.83104	2.81792
NewGene_46	2	5.45081	5.21597	5.0541	1.87419	1.55399	2.63442	2.82733	2.696	3.26293
Hma1.2p1_3498F.1_g336423.gene	1	5.44831	4.54234	4.44217	12.7681	10.877	11.6575	18.1072	17.3158	17.5982
Hma1.2p1_0043F.1_g025810.gene	6	5.41006	7.32499	6.25021	2.32875	3.14365	3.05635	19.9505	22.9781	26.311
Hma1.2p1_0936F.1_g238800.gene	6	5.32381	4.61955	5.30329	5.03993	4.92978	4.10875	5.54636	5.17088	5.92091
Hma1.2p1_0138F.1_g062740.gene	2	5.31338	5.90076	4.07827	1.89329	2.808	2.15366	3.4247	2.20238	3.04357
Hma1.2p1_0084F.1_g043010.gene	4	5.28249	5.20365	6.04854	0.734832	0.744384	0.928019	3.41861	2.8626	2.75584
Hma1.2p1_0545F.1_g175850.gene	1	5.27426	4.57616	5.30761	8.43574	7.60646	6.83637	7.10896	7.16836	7.77532
Hma1.2p1_0375F.1_g138940.gene	2	5.27356	5.318	2.95223	3.07987	2.77167	2.45107	1.97093	1.52722	1.48296
Hma1.2p1_0892F.1_g233400.gene	6	5.26583	3.03152	5.42835	4.47876	5.84331	5.16755	12.5367	13.9963	11.8683
Hma1.2p1_2492F.1_g323260.gene	5	5.2525	4.97181	5.80771	5.83684	4.92833	6.77052	4.21011	3.23235	3.32457
Hma1.2p1_0075F.1_g039400.gene	2	5.24932	5.7584	4.55311	2.38821	2.33243	2.74876	1.78611	2.88496	2.65136
Hma1.2p1_0104F.1_g049940.gene	3	5.24328	5.67095	5.11343	12.9014	12.6133	10.8002	3.79753	3.81159	3.89691
Hma1.2p1_0134F.1_g061440.gene	1	5.22522	4.86523	4.60179	35.7846	35.7473	36.185	68.5219	66.063	66.5033
Hma1.2p1_0665F.1_g199160.gene	6	5.2161	5.23497	5.89764	5.71487	5.62643	4.88274	6.73645	6.72466	7.09773
NewGene_2703	6	5.20614	5.0939	4.68828	5.75625	5.25601	5.64889	6.75657	6.86923	7.03178
Hma1.2p1_0638F.1_g193810.gene	1	5.17457	5.66216	5.88679	7.6601	8.29681	10.0317	7.77606	9.27302	6.70045
Hma1.2p1_2592F.1_g325030.gene	6	5.1441	4.56778	5.37364	6.45664	4.66982	6.53905	7.83523	6.98789	7.73789
Hma1.2p1_0873F.1_g231210.gene	5	5.13786	6.21702	4.96837	4.20789	5.67928	4.96162	2.96456	2.84339	2.87141
NewGene_18209	6	5.13552	5.15851	6.15233	6.13882	4.73869	5.54984	7.63373	6.56149	7.80778
Hma1.2p1_1267F.1_g271455.gene	6	5.10921	5.02198	5.0791	4.75455	4.80967	3.77674	7.68495	5.93761	6.71237
Hma1.2p1_0013F.1_g008970.gene	6	5.10227	4.61959	5.3631	4.86187	6.53173	5.66917	11.0299	10.9381	10.7031
Hma1.2p1_0292F.1_g115940.gene	1	5.09925	6.61506	7.09931	6.87841	8.08511	8.09166	7.1185	7.98818	7.27247
Hma1.2p1_0471F.1_g159460.gene	3	5.09553	5.70445	3.39547	19.1974	19.2604	22.7874	5.00872	5.99092	6.49531
NewGene_16639	5	5.08683	4.877	5.30136	4.48557	5.03232	5.65888	4.62662	4.51685	4.27151
Hma1.2p1_0273F.1_g109570.gene	2	5.08514	3.47513	5.28521	1.35594	1.23891	1.26634	0.821414	0.253454	0.426411
Hma1.2p1_0290F.1_g114860.gene	6	5.07682	5.35045	5.53737	6.54649	6.24315	6.25819	9.55529	9.00203	9.1993
Hma1.2p1_0564F.1_g179200.gene	2	5.05649	4.98993	7.96739	2.8453	2.54148	2.97329	3.45019	3.72181	4.53172
Hma1.2p1_0408F.1_g146670.gene	6	5.05471	4.7121	5.99097	3.17062	2.4314	2.93463	12.3161	10.4786	11.2632
Hma1.2p1_1096F.1_g256620.gene	5	5.05329	4.12087	3.43314	5.50196	6.12729	6.07354	2.57476	2.1617	2.57288
NewGene_14330	6	5.05002	4.32129	5.20789	4.53081	4.84884	4.7816	4.82336	4.95976	5.98093
Hma1.2p1_0576F.1_g181955.gene	5	5.03862	6.397	6.33463	5.86592	6.25961	5.1762	3.76352	4.17591	3.92657
Hma1.2p1_0598F.1_g186670.gene	5	5.02382	6.08877	6.49492	8.16005	9.28924	10.3114	3.24144	3.13074	2.95173
Hma1.2p1_0178F.1_g078790.gene	3	5.00687	3.92141	4.77459	5.85629	6.21273	5.67839	4.54568	4.74794	4.47277
Hma1.2p1_1711F.1_g298720.gene	4	4.97901	4.41278	6.57069	3.60257	4.47036	4.2908	6.44936	5.28614	6.05764
Hma1.2p1_0667F.1_g199700.gene	4	4.97898	5.42213	5.83962	2.60092	3.83516	5.10856	4.24575	5.25117	4.39327
Hma1.2p1_0335F.1_g128900.gene	6	4.97375	5.52759	4.85135	7.5255	9.6828	8.02528	12.3581	13.9665	10.8206
Hma1.2p1_0514F.1_g170050.gene	2	4.93889	5.4828	5.12909	2.14	3.2442	2.94191	1.35412	1.65687	1.42798
Hma1.2p1_0125F.1_g058520.gene	2	4.89975	4.45145	5.54925	2.37778	2.42344	2.49002	0.279796	0.391747	0.351683
Hma1.2p1_0621F.1_g190660.gene	4	4.85056	5.15205	3.6585	2.11237	1.64149	2.91117	4.0054	4.27535	2.74288
Hma1.2p1_0952F.1_g240855.gene	1	4.82516	4.62589	4.50881	8.39368	6.44753	8.29593	9.74016	9.95469	9.24871
Hma1.2p1_0172F.1_g076010.gene	2	4.80613	4.49152	4.25608	1.06316	2.10091	1.65579	0.978636	0.847546	0.815521
Hma1.2p1_0528F.1_g172990.gene	2	4.80263	5.46354	4.90358	1.81785	3.18741	2.92883	2.94294	3.8615	1.65707
Hma1.2p1_1773F.1_g301740.gene	3	4.78267	3.97812	4.04232	5.27943	5.44364	4.65797	4.85656	3.83413	4.36026
Hma1.2p1_1513F.1_g287970.gene	3	4.77162	3.87136	4.55516	6.36441	5.2556	7.76068	4.71458	4.15511	5.6195
Hma1.2p1_0278F.1_g111890.gene	1	4.7415	4.14443	5.27543	9.39442	6.37938	8.06854	8.59914	8.23009	6.9936
Hma1.2p1_0357F.1_g134520.gene	3	4.73994	5.01616	5.42168	13.8219	13.7167	14.3074	9.87906	7.73728	9.62254
NewGene_16138	6	4.73948	3.28033	5.17384	2.91932	4.28824	3.55944	5.56092	5.7343	5.46635
Hma1.2p1_1072F.1_g254200.gene	1	4.73882	5.79579	6.33774	5.67331	6.07967	6.34913	5.87143	6.12125	6.8537
Hma1.2p1_0032F.1_g019400.gene	5	4.73013	4.22619	4.03414	3.36483	4.79911	3.98424	2.85355	2.81245	3.3687
Hma1.2p1_0225F.1_g095010.gene	4	4.72359	4.2194	4.36001	2.50565	2.08281	2.27529	4.99965	5.38361	4.74698
Hma1.2p1_0052F.1_g030730.gene	1	4.72165	2.94704	4.14692	8.37797	6.58687	7.86458	8.3958	5.53923	7.17469
Hma1.2p1_0042F.1_g025690.gene	2	4.71029	5.29192	4.28379	1.46373	3.68107	3.23795	2.11529	3.78437	3.05361
Hma1.2p1_1059F.1_g253020.gene	5	4.69595	4.7134	4.41813	5.08719	7.23942	5.53915	3.5876	3.78902	2.22124
NewGene_2	6	4.65217	3.9518	3.97639	4.70152	4.30051	5.57652	6.69794	8.87331	6.0849
Hma1.2p1_0046F.1_g026670.gene	3	4.62716	7.1375	7.0017	10.1141	11.3331	8.0574	5.74294	6.91756	7.44955
Hma1.2p1_1870F.1_g306080.gene	6	4.62344	5.07866	4.76797	2.48495	3.27433	2.79441	13.2434	12.6398	14.9909
Hma1.2p1_0544F.1_g175690.gene	1	4.59335	5.57665	4.42145	8.96483	9.52438	9.33264	11.6054	14.4405	13.3966
Hma1.2p1_1442F.1_g283780.gene	2	4.57277	4.84079	3.41686	2.43795	2.73113	2.37662	3.07285	3.09787	3.32578
Hma1.2p1_0945F.1_g240280.gene	3	4.51286	4.6186	5.31782	7.43707	8.85605	8.07694	4.0468	4.40191	3.45209
Hma1.2p1_0652F.1_g195870.gene	3	4.50295	3.26702	3.01949	18.6255	27.6969	25.9271	3.09286	3.62668	3.95897
Hma1.2p1_1466F.1_g285380.gene	5	4.50098	4.82288	3.7734	4.12101	3.94319	4.16321	4.61859	0.221124	3.70943
Hma1.2p1_0669F.1_g200060.gene	4	4.49051	4.42005	4.20492	1.51602	2.34367	2.73122	4.20634	3.97556	3.02753
Hma1.2p1_0034F.1_g021360.gene	4	4.47422	4.5632	4.11943	2.39105	1.8498	2.5978	4.97328	5.19313	5.64626
Hma1.2p1_1421F.1_g282530.gene	2	4.42122	5.12706	4.39145	1.19705	0.811798	1.87193	3.11135	2.38145	0.831257
Hma1.2p1_0005F.1_g004270.gene	2	4.38887	5.89263	6.41734	4.1001	3.87401	3.44124	2.58893	5.63777	2.90762
Hma1.2p1_0114F.1_g055580.gene	5	4.36688	3.78495	2.59471	5.18113	3.97369	3.86303	1.13833	1.40905	1.53342
Hma1.2p1_0551F.1_g177490.gene	2	4.35627	4.29149	4.16245	3.64517	3.89809	4.02781	4.11862	4.1594	3.55454
Hma1.2p1_0800F.1_g220170.gene	2	4.32044	0.269917	0.479367	1.62483	0.488446	1.25094	0.411789	1.98754	0.76846
Hma1.2p1_0559F.1_g178710.gene	5	4.30367	4.54055	4.77622	3.52107	5.74988	5.21531	3.40522	5.27661	3.66227
Hma1.2p1_1951F.1_g308790.gene	2	4.25831	3.65484	2.56785	3.44455	1.90571	2.07637	2.13605	1.97265	2.18492
Hma1.2p1_0786F.1_g217590.gene	5	4.23472	1.68613	3.464	3.16806	4.41875	2.70949	0	1.68491	5.90728
Hma1.2p1_0291F.1_g115120.gene	6	4.20376	4.18217	3.86034	1.56433	1.35385	1.96086	10.4649	9.99046	8.88564
Hma1.2p1_0203F.1_g086250.gene	6	4.19171	2.82036	3.07626	1.93634	2.12788	2.23784	5.65246	6.48723	5.89879
Hma1.2p1_0485F.1_g163050.gene	6	4.1546	5.05898	5.15787	4.31326	5.22445	4.59943	7.42303	7.55488	7.0342
NewGene_8082	3	4.14766	3.51836	5.26843	14.225	13.3331	14.1848	5.16125	6.91497	6.31689
Hma1.2p1_0851F.1_g228170.gene	5	4.14224	2.25228	3.28811	4.10875	1.47631	3.33608	0	4.62689	3.0082
Hma1.2p1_0796F.1_g219190.gene	4	4.1334	5.08022	4.25322	2.61539	2.51611	2.13602	4.76535	6.69874	5.92002
Hma1.2p1_2410F.1_g321530.gene	2	4.12999	5.15522	7.57181	3.94658	3.90746	0.152498	1.82111	1.45951	4.12836
Hma1.2p1_0176F.1_g077460.gene	3	4.09654	3.52414	5.45902	23.3349	24.705	26.8436	8.75785	6.26777	7.46098
Hma1.2p1_0086F.1_g044860.gene	4	4.08284	4.55552	3.22342	1.07932	1.01527	0.455461	4.39308	4.7072	4.55046
Hma1.2p1_1151F.1_g261960.gene	3	4.06764	4.15868	3.28056	4.58268	5.28566	4.32211	3.72444	3.93794	3.01109
Hma1.2p1_0759F.1_g213800.gene	2	4.06374	2.4834	1.99774	2.87668	2.91569	1.75372	2.25042	1.46097	3.36055
Hma1.2p1_1244F.1_g270026.gene	4	4.06098	2.98497	4.60837	1.71147	1.92756	3.43379	6.13412	0.797799	2.56216
Hma1.2p1_0362F.1_g136330.gene	2	4.03919	5.01758	5.23836	0	2.64292	4.5715	4.79874	3.49062	0
Hma1.2p1_0482F.1_g162580.gene	3	4.03087	1.78771	3.20203	6.60658	7.36403	7.8929	5.41387	5.25045	4.86049
Hma1.2p1_2373F.1_g320820.gene	2	4.02483	5.2726	4.3963	3.59813	3.03473	2.91116	2.17395	3.02214	3.44619
Hma1.2p1_0819F.1_g223800.gene	3	4.00404	4.05652	4.46914	66.4839	71.2092	76.1754	32.6505	35.7212	32.9301
Hma1.2p1_0500F.1_g167190.gene	6	3.92104	4.52484	5.11548	4.21896	4.78817	4.4078	5.37944	5.46466	5.7755
Hma1.2p1_1063F.1_g253580.gene	1	3.87629	5.12535	4.02661	21.0044	20.5256	21.0272	18.0038	18.0344	14.6576
Hma1.2p1_0074F.1_g038880.gene	5	3.87441	2.49186	3.71848	4.00532	3.1833	3.04773	2.37407	2.46326	2.66299
Hma1.2p1_0717F.1_g208240.gene	1	3.82318	4.52532	5.16357	7.2319	7.70909	6.23156	10.0347	9.61588	9.0426
Hma1.2p1_1521F.1_g288730.gene	2	3.82123	3.5742	4.3436	3.42842	2.66503	3.58586	3.25515	3.06395	3.40484
NewGene_213	6	3.79866	5.08383	3.59113	9.02495	8.66371	9.70477	14.5816	14.2002	14.7784
Hma1.2p1_0551F.1_g177465.gene	4	3.79118	3.99037	3.53984	3.2209	3.52378	3.77921	3.87768	3.83493	3.41649
Hma1.2p1_0634F.1_g193110.gene	1	3.78063	2.25786	2.82834	3.8981	5.58468	5.11	4.34924	6.17293	3.43252
Hma1.2p1_0002F.1_g002600.gene	5	3.77885	3.73525	3.12329	4.83167	3.71936	3.4831	1.18626	1.11041	1.41018
Hma1.2p1_0856F.1_g229030.gene	1	3.74023	3.50022	4.65891	4.90081	6.5419	5.26013	7.29164	5.75177	7.29572
Hma1.2p1_0109F.1_g052400.gene	2	3.71787	2.66203	2.51908	0.652157	0.990289	1.13878	0.539744	1.05346	0.56583
Hma1.2p1_0307F.1_g119770.gene	2	3.71685	4.58129	3.91143	2.73991	3.09136	3.57543	3.46767	2.41381	2.82907
Hma1.2p1_1319F.1_g275240.gene	5	3.71455	5.90208	5.02172	5.35153	5.34053	4.15043	3.58124	5.04262	4.39057
Hma1.2p1_1164F.1_g262920.gene	4	3.71244	3.71163	3.94432	4.5486	3.3855	3.01132	5.49858	3.02917	3.10042
NewGene_7006	5	3.68453	4.63285	3.82005	3.77739	3.88377	5.34598	3.68859	2.4103	3.8113
NewGene_10764	1	3.66197	3.33847	5.09279	5.86918	6.02353	4.97279	5.46602	5.17849	4.11262
Hma1.2p1_0026F.1_g016800.gene	1	3.65584	5.68799	5.74503	4.83732	5.96361	6.5733	5.85392	5.48302	5.75216
Hma1.2p1_0026F.1_g017015.gene	5	3.6474	6.49322	5.2214	5.08398	6.28181	4.11935	3.12169	3.42665	2.76295
Hma1.2p1_2590F.1_g324980.gene	5	3.6413	4.52252	4.16724	6.10981	4.37671	5.87834	3.59197	3.25759	2.54738
Hma1.2p1_0934F.1_g238530.gene	3	3.63883	3.01666	2.95195	14.986	14.0589	14.9806	10.154	8.92901	7.34657
Hma1.2p1_0034F.1_g021260.gene	1	3.63575	3.3852	3.30797	6.06567	6.14068	4.84997	5.76526	4.72544	4.24123
Hma1.2p1_1463F.1_g285190.gene	1	3.63256	3.75577	4.9251	5.32577	5.24054	4.7288	4.90761	5.11179	4.95859
Hma1.2p1_0271F.1_g108890.gene	4	3.62784	3.18737	3.41179	2.60465	2.66535	2.50086	3.00847	3.21146	3.02545
Hma1.2p1_0316F.1_g122830.gene	2	3.62607	3.54923	3.57251	1.64851	1.48141	1.42391	1.21709	0.760827	1.20041
Hma1.2p1_0010F.1_g006630.gene	1	3.59589	3.14347	3.24001	4.70073	3.80641	4.60308	4.19815	4.80229	5.18696
Hma1.2p1_0800F.1_g220010.gene	4	3.59017	2.34726	2.63179	2.1337	2.73881	2.08715	3.13685	2.21491	2.62153
Hma1.2p1_0669F.1_g200310.gene	1	3.58325	4.12224	3.13013	5.22313	4.10702	4.70559	4.34637	4.14911	5.2246
Hma1.2p1_0359F.1_g134990.gene	3	3.57532	3.21997	2.90438	4.02462	3.55308	4.54239	3.41049	3.02373	3.86749
NewGene_20696	6	3.57494	2.6567	3.16173	3.59856	4.34666	3.55233	4.11727	4.92369	5.07021
Hma1.2p1_1378F.1_g279180.gene	5	3.5717	3.14185	3.04618	3.55638	3.94106	4.08771	2.29193	1.82858	2.38333
Hma1.2p1_0260F.1_g104670.gene	3	3.5661	2.21841	2.18652	9.31061	8.20581	8.24023	4.37909	3.84932	5.64581
Hma1.2p1_0732F.1_g210050.gene	2	3.52758	3.90762	4.86417	3.08054	3.82066	2.78012	4.43027	3.08351	3.13092
Hma1.2p1_0360F.1_g135620.gene	6	3.5142	2.05583	2.43933	1.46867	1.83324	1.36348	5.58753	5.57324	6.09771
Hma1.2p1_2496F.1_g323330.gene	5	3.51274	3.23246	2.65132	3.64643	3.62206	5.52822	2.91603	0.885837	2.82404
Hma1.2p1_0572F.1_g181000.gene	2	3.50292	4.19623	4.54258	2.79924	3.01966	3.87254	2.12855	2.47232	2.70256
Hma1.2p1_0439F.1_g153160.gene	3	3.48108	3.49799	3.59133	5.14244	4.87184	4.2287	3.86189	4.29877	4.27594
Hma1.2p1_3147F.1_g333175.gene	3	3.47449	1.73417	0.704856	5.19372	2.57434	1.25607	0.603725	0.5779	3.52781
Hma1.2p1_0208F.1_g088280.gene	2	3.40654	3.49666	2.7687	2.12586	3.65347	1.98968	2.79618	2.54984	2.04064
Hma1.2p1_2251F.1_g318080.gene	5	3.39852	2.55361	0.084274	1.37365	2.4414	0.442357	0	0	1.50743
Hma1.2p1_0127F.1_g059530.gene	1	3.39763	2.88081	3.44251	4.16442	3.7385	3.40731	4.53425	4.23099	4.09294
Hma1.2p1_0104F.1_g050010.gene	3	3.39548	3.96834	4.33336	9.18885	8.76825	9.59218	3.23363	5.28239	4.18879
Hma1.2p1_0316F.1_g123130.gene	6	3.39034	2.64327	1.58877	1.68643	1.96888	2.54866	3.63637	5.4318	5.35214
Hma1.2p1_0858F.1_g229380.gene	5	3.38726	4.36996	3.09528	2.83708	3.13282	3.03236	1.07556	1.27094	1.48045
NewGene_14745	5	3.38164	4.78798	3.7855	4.41829	4.6371	5.37301	2.22005	2.53137	2.65109
NewGene_21128	6	3.37666	3.42987	1.79142	1.35114	2.06705	1.79682	14.7387	13.1496	14.5807
Hma1.2p1_0417F.1_g148900.gene	5	3.33251	4.53214	5.46037	4.5478	4.65094	3.78174	3.47215	2.3503	3.14471
Hma1.2p1_0237F.1_g099560.gene	5	3.29654	3.57785	3.63467	3.6019	3.19747	4.58966	2.84204	2.28725	3.356
Hma1.2p1_0795F.1_g218950.gene	1	3.289	2.88559	3.31975	3.22136	4.07293	2.82751	4.20782	2.58883	3.86817
Hma1.2p1_1402F.1_g281110.gene	3	3.27691	2.07601	3.02114	3.01341	3.46813	3.64149	2.27749	3.1936	3.41758
Hma1.2p1_0224F.1_g094570.gene	3	3.26936	3.14497	2.3953	5.20436	5.73981	5.5288	2.70144	2.23748	2.72487
Hma1.2p1_0235F.1_g098940.gene	1	3.26355	5.37282	4.25702	13.1068	11.0362	11.7182	18.8639	19.1817	17.0948
Hma1.2p1_1139F.1_g260830.gene	6	3.24938	2.75756	3.76677	2.80321	2.92348	2.96898	4.31128	4.20752	3.99022
Hma1.2p1_1539F.1_g289630.gene	3	3.23454	3.7757	3.36092	4.66929	4.21811	5.00585	4.42987	4.53537	3.16903
Hma1.2p1_1692F.1_g297980.gene	1	3.21828	2.72676	2.99247	10.8383	17.7998	9.85589	12.511	17.8574	13.284
NewGene_10389	6	3.21334	2.92365	3.25273	2.57781	2.27039	2.74124	16.5851	16.6541	16.1044
Hma1.2p1_0329F.1_g127340.gene	2	3.18779	2.90422	3.81065	1.54422	2.42316	1.55211	1.81326	2.3779	2.30048
Hma1.2p1_1143F.1_g261200.gene	1	3.18592	5.02711	3.81469	10.215	7.75016	8.04454	6.88295	9.2707	7.93726
NewGene_16762	3	3.18363	2.33512	2.45982	7.73339	6.2047	5.80101	1.70799	2.15613	2.74509
Hma1.2p1_2789F.1_g328560.gene	4	3.16971	3.32318	1.94274	2.71388	2.42259	2.23366	2.31475	3.9989	2.47272
Hma1.2p1_1049F.1_g251840.gene	3	3.16906	3.82414	3.10227	5.15323	5.38422	4.71392	3.00424	3.00336	2.4426
Hma1.2p1_0017F.1_g011270.gene	3	3.16758	3.58023	3.30412	3.97833	3.81625	3.82669	3.39654	3.4088	2.97228
Hma1.2p1_0178F.1_g078960.gene	3	3.13116	3.66641	4.17675	4.92697	4.9011	5.30342	3.76197	5.27844	3.94929
Hma1.2p1_0078F.1_g039910.gene	6	3.10803	4.33153	3.76523	7.20636	7.5076	7.94703	13.1889	12.9457	12.8535
Hma1.2p1_1175F.1_g264010.gene	4	3.10663	2.55452	3.02245	1.25245	1.90713	1.61711	2.59374	2.93929	4.15428
Hma1.2p1_0012F.1_g007490.gene	6	3.07759	6.00526	2.68389	1.90683	1.9252	4.19346	6.13092	7.52525	5.37919
NewGene_19004	3	3.07101	3.3158	2.48649	3.46193	3.51461	4.1098	3.67738	3.02954	3.12609
Hma1.2p1_0327F.1_g126700.gene	1	3.06074	2.03458	2.18121	5.5299	5.6201	4.49468	5.06996	4.41859	5.59797
Hma1.2p1_2345F.1_g320460.gene	6	3.053	2.24374	2.25926	2.23926	1.55353	2.65587	11.679	11.4663	12.4994
NewGene_13115	5	3.03629	3.41397	2.59384	3.6709	3.46129	3.44158	0.813118	0.985731	1.37621
Hma1.2p1_0940F.1_g239530.gene	4	3.03559	2.87248	2.77918	3.99923	2.00221	1.86604	2.07053	2.38983	4.64296
NewGene_19927	4	3.00893	2.7852	2.38394	2.34887	2.1421	2.29377	2.29494	2.76908	3.37713
Hma1.2p1_1124F.1_g259533.gene	3	3.00542	4.88127	5.69079	15.2749	18.0495	18.2464	12.0998	8.74096	9.72146
Hma1.2p1_1654F.1_g295870.gene	6	2.99347	2.9229	1.67278	2.1729	2.57648	2.25637	2.78337	3.40528	2.57788
Hma1.2p1_1646F.1_g295480.gene	6	2.98144	3.65832	3.19175	3.67579	3.28912	3.27171	4.82095	4.79438	4.92966
Hma1.2p1_0187F.1_g082150.gene	2	2.97935	2.51835	3.19694	2.56154	2.16988	1.49083	1.66857	1.92835	1.82024
Hma1.2p1_0817F.1_g223180.gene	1	2.96085	2.9469	2.56615	3.78022	3.5304	3.59132	3.57544	2.84157	3.98209
Hma1.2p1_1030F.1_g249855.gene	6	2.95936	3.26459	3.3621	3.02527	3.6653	2.72436	5.38685	5.35985	5.74033
Hma1.2p1_0795F.1_g218970.gene	4	2.95751	3.26603	3.14225	1.7749	1.42393	2.01405	2.31223	2.55403	2.90574
Hma1.2p1_0032F.1_g019320.gene	2	2.94673	2.7639	3.10978	0.840225	0.960407	1.05055	0.51497	1.21642	0.959491
Hma1.2p1_0936F.1_g238870.gene	2	2.89167	3.2404	4.39151	1.48021	1.77442	2.12999	0.68686	1.26452	0.993172
Hma1.2p1_2552F.1_g324310.gene	5	2.891	2.40131	1.89707	2.34342	2.71532	2.68583	1.45541	2.1281	1.74248
Hma1.2p1_1137F.1_g260660.gene	6	2.87978	4.011	3.0988	2.28345	2.4581	2.52128	6.80071	7.70658	7.12404
Hma1.2p1_1178F.1_g264360.gene	2	2.87845	2.05097	2.3852	1.59417	1.74494	1.5923	1.46317	1.65207	2.21425
Hma1.2p1_0821F.1_g224220.gene	3	2.8388	2.44084	2.0595	58.2874	57.3768	61.6985	22.5789	22.9812	21.2009
Hma1.2p1_0099F.1_g048620.gene	2	2.83722	4.47161	2.17542	2.06872	2.07274	2.5507	2.38635	2.51422	1.44762
NewGene_5684	5	2.83075	2.4011	2.47295	2.59532	2.35631	3.72741	2.16986	2.4634	2.12911
Hma1.2p1_1196F.1_g266020.gene	6	2.82784	2.29971	3.02382	1.10791	1.66317	2.22187	3.91275	3.49681	4.10346
Hma1.2p1_1678F.1_g297080.gene	6	2.76108	3.4995	2.67296	3.33431	3.78985	4.02609	8.51196	8.97665	7.33068
Hma1.2p1_0212F.1_g090060.gene	2	2.75135	2.92863	3.38175	1.81929	1.27382	1.97052	0.34156	0.187193	0.055128
NewGene_8138	2	2.75032	3.0988	2.63906	1.75466	1.58519	1.57982	1.24648	1.62097	1.4133
Hma1.2p1_0478F.1_g161350.gene	6	2.73516	2.93832	2.39593	1.61248	2.6444	3.63666	20.5116	18.7442	17.8368
Hma1.2p1_1527F.1_g289040.gene	3	2.72507	2.87108	2.6207	3.58593	3.22134	3.02704	1.88557	2.9398	2.77321
Hma1.2p1_0170F.1_g075290.gene	3	2.70818	3.31544	3.00291	14.3914	13.7636	13.69	8.91033	9.38962	8.22647
Hma1.2p1_0547F.1_g176620.gene	6	2.69061	2.88459	3.76425	3.31838	2.77862	3.51088	4.40672	4.42804	5.16736
NewGene_21161	1	2.69035	2.8785	2.04074	8.5657	7.97157	7.98055	10.7381	10.786	11.0945
Hma1.2p1_0049F.1_g028150.gene	5	2.68366	2.13174	2.64253	3.54319	2.29582	2.68167	2.14335	2.02014	1.70288
Hma1.2p1_0529F.1_g173140.gene	1	2.66797	2.81041	3.04249	3.07414	2.70121	3.69982	3.62407	2.39747	3.08827
Hma1.2p1_1020F.1_g248490.gene	6	2.66382	2.94696	2.70429	2.29427	2.68815	3.07184	6.38523	7.67913	6.12503
Hma1.2p1_0939F.1_g239480.gene	6	2.6554	3.50959	4.02217	3.40657	3.69218	3.54355	10.4539	8.17255	9.42674
Hma1.2p1_0440F.1_g153670.gene	3	2.65271	3.41172	3.08854	7.26719	7.8035	5.98407	5.04347	5.32399	4.85989
Hma1.2p1_4193F.1_g338430.gene	1	2.61614	2.20835	1.99794	3.09296	3.31216	2.81888	3.22202	2.62309	3.19517
Hma1.2p1_2337F.1_g320223.gene	6	2.61481	0.154451	2.66208	2.1677	1.84009	0.816673	3.42738	2.7767	4.45568
Hma1.2p1_0421F.1_g150070.gene	6	2.60165	3.46774	2.85887	2.7139	3.25949	2.9481	11.7451	15.2921	14.8798
Hma1.2p1_0187F.1_g082110.gene	6	2.59353	2.58204	2.58821	2.19027	1.93468	3.4448	8.09066	7.64456	7.85431
Hma1.2p1_0803F.1_g220680.gene	6	2.57075	1.94265	2.91965	2.05364	1.77306	1.83792	3.27626	4.162	2.99967
Hma1.2p1_0107F.1_g051320.gene	5	2.51656	3.17642	3.0311	2.97028	2.50852	2.72063	1.45407	1.21478	1.61481
Hma1.2p1_0223F.1_g094290.gene	1	2.48651	2.69473	2.85063	4.44498	5.15418	3.77879	5.22311	5.2915	5.78748
Hma1.2p1_0525F.1_g172660.gene	1	2.48163	2.6655	1.85473	2.5184	2.62813	3.37644	2.58451	2.963	2.79492
Hma1.2p1_2584F.1_g324876.gene	3	2.47831	2.00473	3.3059	4.88978	5.03152	5.22895	2.72265	3.10445	3.44509
Hma1.2p1_1034F.1_g250340.gene	1	2.47755	2.77487	3.30054	34.1726	32.3865	31.3573	21.7315	20.6224	20.4905
Hma1.2p1_0870F.1_g230850.gene	6	2.46364	1.78299	1.80855	2.50156	2.20587	2.54273	5.79178	5.92539	5.65279
Hma1.2p1_0789F.1_g218350.gene	3	2.44747	2.13543	2.33593	3.80274	2.63278	4.4781	3.02505	2.62994	2.26027
Hma1.2p1_0735F.1_g210510.gene	5	2.43999	1.99327	2.61645	3.41012	3.14823	2.78754	1.57893	0.926328	1.28739
Hma1.2p1_0081F.1_g042390.gene	1	2.43259	2.35018	2.13438	4.48951	5.46952	6.15894	4.02904	5.06786	5.52304
Hma1.2p1_0230F.1_g097270.gene	6	2.41303	2.22469	2.59292	2.79058	2.95988	3.11907	3.68476	3.77266	4.35142
Hma1.2p1_0718F.1_g208390.gene	4	2.39523	4.46725	4.49244	1.22815	1.17751	1.28511	2.80573	4.16429	2.50226
Hma1.2p1_0322F.1_g124870.gene	4	2.37842	2.64313	2.63142	1.3091	0.973804	0.665829	1.97015	1.84489	2.32137
Hma1.2p1_1773F.1_g301705.gene	6	2.34837	2.35374	1.8822	2.86873	2.36978	2.94362	4.46403	4.26643	3.55601
Hma1.2p1_0331F.1_g127560.gene	3	2.33038	2.5643	3.17611	10.2505	8.27371	7.95973	3.32946	2.99471	4.54764
Hma1.2p1_2093F.1_g313900.gene	6	2.32832	0.928602	1.29935	1.3032	0	3.09128	3.37858	2.59275	2.24595
Hma1.2p1_0435F.1_g152470.gene	5	2.32788	1.97722	2.05248	3.38041	3.25924	2.07958	1.00018	1.1613	1.29074
Hma1.2p1_0979F.1_g243570.gene	4	2.32431	1.61689	2.8538	2.13101	1.42942	1.77336	2.54908	2.32709	2.21688
NewGene_8073	6	2.32287	2.13284	1.82392	1.35549	1.95835	1.85029	3.27874	3.658	3.33015
Hma1.2p1_0739F.1_g211350.gene	5	2.31076	2.92634	2.80847	2.61483	2.167	3.86537	2.42094	1.68189	2.49267
Hma1.2p1_1322F.1_g275440.gene	1	2.30526	2.90603	2.86601	2.95121	2.48374	2.87153	2.94554	2.52963	2.89577
NewGene_1207	2	2.29926	2.13225	2.03452	0.850798	0.756363	0.903783	0.366212	0.484269	0.281784
Hma1.2p1_0020F.1_g014130.gene	6	2.28121	2.07072	1.77962	4.20306	2.76975	3.0423	22.6283	28.4995	27.1719
NewGene_2686	3	2.27803	2.46139	2.11517	5.0637	4.14387	4.59011	2.90715	2.49487	2.24196
Hma1.2p1_0260F.1_g104500.gene	6	2.26456	1.37381	0.685284	1.00876	1.79518	1.19577	3.42657	5.59019	3.86732
Hma1.2p1_0255F.1_g103280.gene	6	2.25807	1.74783	1.88434	3.02238	2.22012	1.78865	3.2486	4.27208	3.62208
Hma1.2p1_0371F.1_g138110.gene	2	2.24307	1.23845	1.27904	0.493861	0.282534	0.373837	0.090847	0.178003	0.329979
Hma1.2p1_0078F.1_g040940.gene	5	2.23834	2.48784	1.54382	1.77218	1.86857	2.66681	1.26623	1.89331	1.87671
Hma1.2p1_0357F.1_g134340.gene	3	2.22196	3.31556	3.47865	5.00701	5.29314	6.33913	2.53268	2.61973	3.14667
Hma1.2p1_2987F.1_g331297.gene	2	2.21272	3.70663	1.32769	3.31098	0	1.56935	0.957696	2.93972	0
Hma1.2p1_0326F.1_g126170.gene	2	2.20195	2.60248	2.35465	1.10486	1.26092	2.11539	0.394679	0.309426	0.595362
Hma1.2p1_0602F.1_g187620.gene	6	2.20021	2.29628	1.97374	1.02648	2.3476	1.81134	10.507	10.8102	10.6433
Hma1.2p1_3151F.1_g333239.gene	5	2.19634	2.07503	3.95525	3.66784	1.4699	3.36277	2.22872	1.66451	2.7128
Hma1.2p1_0309F.1_g120560.gene	5	2.19548	2.14861	2.32512	2.37048	2.71062	1.5622	1.40833	1.20682	1.45286
Hma1.2p1_3223F.1_g334110.gene	3	2.18571	2.33235	1.28175	6.97007	2.49091	4.07907	1.50626	1.69787	2.13596
Hma1.2p1_2756F.1_g328040.gene	3	2.181	1.78685	2.61186	8.15826	8.95502	6.80137	2.94907	2.85968	3.73967
NewGene_17008	3	2.17239	2.1257	1.5432	2.63043	2.76862	2.36851	2.02961	1.87663	1.36535
Hma1.2p1_0066F.1_g036310.gene	4	2.1543	2.58333	2.6261	1.58295	0.631825	1.70272	4.92949	2.00105	3.09454
Hma1.2p1_0493F.1_g165020.gene	1	2.14269	2.33965	2.64129	5.36772	5.33637	4.89399	4.83149	3.55127	5.15793
Hma1.2p1_0449F.1_g155330.gene	3	2.12972	2.71872	2.34535	5.46347	4.98439	5.71412	3.03603	3.41279	2.99444
Hma1.2p1_0074F.1_g038840.gene	1	2.0714	2.01185	2.02538	4.46919	5.42766	5.93758	5.69046	5.74573	5.39181
Hma1.2p1_1322F.1_g275460.gene	3	2.06904	2.32954	2.50893	2.58358	2.72582	2.99185	2.51633	2.09048	2.19328
Hma1.2p1_1291F.1_g273500.gene	3	2.0649	2.35325	2.04199	10.1935	9.08841	9.55164	4.79272	3.62748	4.578
Hma1.2p1_0663F.1_g198510.gene	6	2.06105	2.42468	2.14536	2.38868	2.25819	2.21744	14.1655	16.7507	13.4915
Hma1.2p1_0196F.1_g084930.gene	6	2.05884	3.68978	4.23258	3.22494	2.32803	3.6255	4.88908	3.15534	4.65235
Hma1.2p1_0622F.1_g190910.gene	3	2.05837	2.29791	2.18074	4.70427	5.30328	6.14941	2.48969	3.30418	2.30116
Hma1.2p1_0658F.1_g197180.gene	2	2.05488	1.143	1.51421	0.819312	1.72566	0.531652	0.579525	0.551766	0.727447
Hma1.2p1_0077F.1_g039680.gene	6	2.05304	2.98178	2.57659	8.96368	9.73287	10.3585	28.4811	25.5389	27.7559
Hma1.2p1_0013F.1_g008670.gene	2	2.03129	2.05635	2.29137	0.696579	0.791534	1.05693	1.08637	1.59526	0.967983
Hma1.2p1_0281F.1_g113270.gene	4	2.01414	2.05176	1.7342	1.36596	1.66178	1.6435	2.46679	1.45142	2.32589
Hma1.2p1_1861F.1_g305675.gene	3	1.99399	1.51042	2.52503	4.61773	4.09835	4.33863	2.15615	3.8907	3.25761
Hma1.2p1_0066F.1_g035960.gene	1	1.98703	3.42116	1.87016	2.53257	3.0613	3.12128	4.0786	2.12258	2.71234
NewGene_15403	2	1.97352	2.13257	1.62885	0.280444	0.617954	0.910937	1.46033	0.855846	1.24787
Hma1.2p1_0266F.1_g106850.gene	1	1.96768	2.34035	1.263	1.99463	2.06351	2.16907	2.22722	2.22977	1.88356
Hma1.2p1_0065F.1_g035130.gene	3	1.96696	0.837786	1.07078	31.3417	35.0083	29.7556	4.75703	5.239	5.17809
Hma1.2p1_1725F.1_g299440.gene	5	1.95317	2.43801	1.21456	2.62223	1.94225	2.60202	1.26634	1.35749	0.751623
Hma1.2p1_1119F.1_g259170.gene	4	1.95151	2.11429	2.4433	1.07352	1.45322	1.54134	1.66552	2.027	1.68777
Hma1.2p1_0958F.1_g241520.gene	6	1.95057	1.18731	1.61439	1.90894	1.56047	1.69924	3.13618	2.31722	2.04964
Hma1.2p1_0264F.1_g106000.gene	5	1.94976	2.38248	2.91482	2.06617	2.91653	2.32041	1.89545	1.78616	1.26334
NewGene_15482	6	1.93732	2.14647	2.22846	1.40851	1.6448	1.60271	5.22549	3.87173	6.29725
Hma1.2p1_0084F.1_g043220.gene	1	1.93434	2.34542	2.67141	6.08844	5.90062	5.78262	8.19732	7.55438	7.90989
Hma1.2p1_0913F.1_g236070.gene	3	1.93299	1.12727	1.51698	2.60614	2.28015	3.06881	1.45118	0.806696	2.16409
Hma1.2p1_0616F.1_g189970.gene	4	1.90469	1.56305	1.21868	1.35599	1.07687	0.872321	1.63782	1.67021	1.56902
Hma1.2p1_0101F.1_g049140.gene	3	1.89588	2.88228	1.73164	4.34659	4.24559	2.72254	1.5012	1.96406	2.14435
Hma1.2p1_0384F.1_g141040.gene	3	1.87765	2.19414	2.49369	4.09814	4.95319	4.3535	2.11577	2.57	3.05299
Hma1.2p1_1386F.1_g279820.gene	6	1.86465	3.54257	2.74391	3.54808	3.53789	3.30062	3.9069	5.7142	3.80208
NewGene_13994	2	1.84904	1.28815	1.3654	0.99513	1.00976	0.640049	0.607966	0.641766	0.49303
Hma1.2p1_1033F.1_g250210.gene	1	1.84709	2.12794	1.25253	5.81974	6.40429	7.14434	5.55284	5.63817	4.89562
Hma1.2p1_3097F.1_g332630.gene	6	1.83797	0.513632	0.867258	1.00417	0.406104	0.826567	0.584564	3.39081	0.985462
Hma1.2p1_0293F.1_g116240.gene	1	1.81877	1.55761	1.44437	2.40319	3.68727	3.09954	2.09662	2.06606	4.075
Hma1.2p1_0773F.1_g216260.gene	5	1.80392	1.88375	2.32784	1.69266	2.03207	1.90932	1.33696	1.81037	1.68312
Hma1.2p1_1023F.1_g248850.gene	6	1.7921	1.91745	1.97943	3.45171	2.52639	2.75644	3.8916	4.44114	4.27516
Hma1.2p1_2961F.1_g330886.gene	6	1.78057	1.63131	1.58143	1.54224	1.67102	2.29921	1.99128	2.70046	2.18647
NewGene_4791	1	1.77767	1.32619	1.54022	2.37072	2.32764	2.53731	3.02595	3.15043	2.67042
Hma1.2p1_0036F.1_g023400.gene	3	1.76781	1.24725	1.81241	7.11627	7.79428	8.31099	3.7369	3.40883	2.99691
Hma1.2p1_0634F.1_g193120.gene	5	1.76589	1.5203	1.70667	1.21362	1.81982	1.3088	0.424784	0.68596	1.01625
Hma1.2p1_0622F.1_g190900.gene	3	1.75777	1.96575	0.913771	2.5281	4.78088	4.08791	1.13217	2.80121	2.336
Hma1.2p1_2742F.1_g327760.gene	3	1.75297	0.139194	1.70825	0.15086	2.74663	2.36655	1.40203	1.3302	0.169421
Hma1.2p1_0615F.1_g189840.gene	3	1.75167	1.61277	1.61614	1.98534	2.68668	1.8002	1.91404	1.70042	1.52196
Hma1.2p1_0295F.1_g116510.gene	2	1.74418	0.954437	1.30405	0.807501	1.42042	0.770144	1.49021	0.779081	0.550382
Hma1.2p1_0640F.1_g194070.gene	6	1.73559	2.58575	1.01943	0.834185	1.41719	1.92594	1.91263	3.06525	2.10162
Hma1.2p1_0726F.1_g208970.gene	4	1.71635	1.32757	1.18756	1.03455	0.533516	1.10129	2.0193	1.04657	1.45361
Hma1.2p1_1106F.1_g257670.gene	6	1.71588	2.96563	3.82678	2.5156	1.93156	2.48002	3.81383	3.46479	3.92941
Hma1.2p1_2942F.1_g330630.gene	4	1.70968	1.48601	1.65985	0.885634	1.11779	1.03701	1.24596	1.24482	1.56692
NewGene_2935	3	1.69681	1.77147	2.42849	12.3253	14.7311	15.2462	6.08071	5.26557	5.13859
Hma1.2p1_0155F.1_g068620.gene	6	1.6912	1.86108	1.46263	0.88859	1.52307	2.0585	13.6645	11.3787	11.4435
Hma1.2p1_0687F.1_g203530.gene	3	1.6832	2.77332	3.17525	2.97577	3.90805	2.95384	1.81825	3.29412	2.50837
Hma1.2p1_1170F.1_g263430.gene	6	1.6671	3.28662	3.51728	3.05689	1.76199	2.16268	4.21463	3.3798	2.79256
NewGene_919	2	1.66685	2.70199	1.40702	0.460886	0.872129	0.234455	0.547775	1.05454	1.15074
NewGene_714	6	1.66638	1.74901	1.25571	0.99521	0.756663	0.787138	4.40929	4.68689	4.16333
Hma1.2p1_0757F.1_g213240.gene	3	1.65403	1.65182	1.16738	4.12522	3.57605	3.87245	2.39306	1.63127	2.09863
Hma1.2p1_0710F.1_g207510.gene	3	1.65006	0.213347	0.481311	0.486062	3.6536	1.14301	0.326025	0.982457	0.159083
NewGene_6748	4	1.64754	1.72478	0.238742	0.26966	0.297204	0.341879	1.36403	0.772636	0.50331
Hma1.2p1_2055F.1_g312770.gene	4	1.64425	1.71786	2.41052	1.36838	1.76301	1.38062	1.6701	2.10002	1.3304
NewGene_9834	2	1.63229	1.24248	1.8441	0.883507	0.950803	1.03782	0.796478	1.04483	0.677823
NewGene_15783	1	1.63076	1.45254	1.25256	3.58358	3.19041	3.39868	2.708	2.80615	2.71596
Hma1.2p1_0388F.1_g142430.gene	4	1.62873	2.27817	1.50069	1.5896	1.31044	1.34144	2.13468	1.68865	1.75699
Hma1.2p1_0158F.1_g069640.gene	1	1.60146	2.345	2.2954	4.09793	2.68079	4.07435	3.48543	3.04107	3.00633
NewGene_9532	4	1.57931	1.56217	1.04692	0.895168	0.793937	0.972447	0.855754	1.06434	1.58577
NewGene_12021	1	1.57352	2.28141	2.61962	3.55324	2.47789	2.39902	2.93539	2.77397	3.06441
Hma1.2p1_2551F.1_g324260.gene	6	1.56592	0.718646	1.32837	1.60698	2.11436	1.7106	2.39422	2.36634	2.83797
Hma1.2p1_0066F.1_g035950.gene	5	1.56225	1.80411	1.49637	2.907	0.985397	1.52756	1.33282	1.00543	1.28809
Hma1.2p1_0430F.1_g151430.gene	6	1.55779	1.3192	1.39567	0.828965	1.47207	0.81276	2.21469	1.96903	2.92636
Hma1.2p1_0501F.1_g167410.gene	4	1.54911	1.38937	2.07676	1.09491	0.524066	0.757932	1.41522	1.00634	1.29991
Hma1.2p1_0995F.1_g245820.gene	3	1.54491	2.60084	2.63004	3.63065	2.95961	2.46773	2.22159	2.1171	2.86081
Hma1.2p1_0958F.1_g241560.gene	3	1.53559	1.05114	1.35651	3.8708	4.37171	4.50102	0.671143	0.263603	0
Hma1.2p1_1698F.1_g298140.gene	6	1.52747	1.73781	1.01391	1.81463	2.70428	3.20572	26.0358	26.782	28.941
Hma1.2p1_2617F.1_g325513.gene	2	1.52309	1.41524	0.960835	0.908598	0.78481	0.740143	0	0.929282	0.91324
Hma1.2p1_0157F.1_g069240.gene	5	1.52236	1.4193	1.07343	1.41599	1.28748	1.31247	0.941151	1.04321	1.53022
NewGene_3673	2	1.51783	1.47179	1.33114	0.961544	0.632859	1.05065	0.90352	0.6224	0.861195
Hma1.2p1_2713F.1_g327385.gene	3	1.5131	0.925193	1.20241	3.55784	4.20746	4.13666	0.671143	0.630308	1.88465
Hma1.2p1_0762F.1_g214420.gene	1	1.50639	0.936923	0.550708	1.33802	0.776061	2.26168	2.90374	1.87783	0.965668
Hma1.2p1_0393F.1_g143050.gene	1	1.49935	1.85661	1.1426	2.3854	2.74533	2.24127	1.80545	2.12602	2.65245
Hma1.2p1_1280F.1_g272550.gene	3	1.48492	0.924274	1.10641	14.1993	14.5214	13.825	7.70709	6.7263	5.90856
Hma1.2p1_1154F.1_g262220.gene	3	1.48279	0.061006	0.501301	0	3.89196	3.47721	2.84127	0.624561	0
Hma1.2p1_0023F.1_g015350.gene	6	1.48119	1.34525	1.93012	1.76444	1.26049	1.81183	2.46707	1.93778	1.35553
Hma1.2p1_0160F.1_g070570.gene	3	1.47231	1.509	1.05837	5.20431	5.55437	4.74522	0.999779	1.22493	1.02499
Hma1.2p1_2942F.1_g330625.gene	2	1.46921	2.00206	1.46771	1.3667	0.200467	0.054238	0.690235	0.191574	0.137747
Hma1.2p1_0661F.1_g197950.gene	4	1.4626	1.78038	1.5486	1.32458	0.894033	1.16427	1.27378	1.84549	1.71959
Hma1.2p1_0457F.1_g156930.gene	3	1.45924	1.69349	1.68778	2.18864	2.54586	2.41204	1.65439	1.67378	1.25677
Hma1.2p1_0496F.1_g166230.gene	2	1.45372	1.98015	2.15423	0.799015	1.29995	1.42604	0	0.883079	0.774268
Hma1.2p1_0180F.1_g079650.gene	1	1.44515	0.934783	1.11585	1.38902	2.10672	1.89228	2.04818	1.65092	2.11312
Hma1.2p1_0742F.1_g211390.gene	3	1.43274	1.46681	1.57434	2.65031	2.53321	3.17853	1.50998	1.7475	2.15965
Hma1.2p1_0657F.1_g196880.gene	2	1.41369	1.30712	2.02192	0.734976	1.54453	1.25798	1.16713	1.25716	1.39459
Hma1.2p1_1201F.1_g266770.gene	3	1.40748	1.49922	1.86134	4.54067	5.18909	4.67587	3.05369	2.85591	2.95412
Hma1.2p1_0486F.1_g163330.gene	3	1.39612	1.49111	2.14741	2.18699	3.00172	2.59036	2.01244	1.58526	1.51235
Hma1.2p1_0060F.1_g032780.gene	3	1.38023	3.53137	0.905529	3.62317	3.86145	2.66585	3.03535	2.2936	1.07731
Hma1.2p1_2651F.1_g326170.gene	3	1.3631	1.2313	1.76514	6.36099	5.6139	5.6512	1.61522	1.54371	1.95831
Hma1.2p1_0913F.1_g236080.gene	3	1.346	1.90538	1.55685	2.20049	2.98499	1.94714	1.77676	1.90912	1.11977
Hma1.2p1_0176F.1_g077380.gene	1	1.34181	2.60583	1.33884	2.8468	2.90528	2.40618	2.40414	2.05735	2.67001
Hma1.2p1_0316F.1_g122880.gene	3	1.3377	1.13988	1.85036	4.01779	2.9945	3.50525	1.46845	1.33694	0.941376
Hma1.2p1_0340F.1_g129856.gene	3	1.32326	1.63453	0.997146	2.39909	2.19887	1.35806	1.60158	1.74765	1.32278
Hma1.2p1_0592F.1_g185350.gene	5	1.31917	0.252364	1.46563	0.736825	0.891139	1.00617	0.396111	0.168065	0.235131
Hma1.2p1_0099F.1_g049070.gene	2	1.31366	1.06692	1.51489	0.26935	0.240641	0.616476	0.130037	0.167746	0.213961
Hma1.2p1_2373F.1_g320830.gene	3	1.31311	0	0	1.75275	1.94121	1.45196	1.01843	1.20294	0
Hma1.2p1_0032F.1_g018800.gene	3	1.30949	1.07838	0.973765	1.32097	1.0455	1.19494	1.19969	1.00931	1.01489
NewGene_7221	6	1.30097	1.40094	1.28651	1.43699	0.989043	0.674446	2.36845	3.14959	2.40684
Hma1.2p1_0687F.1_g203570.gene	6	1.28169	1.0214	0.780841	0.940929	0.814129	1.21178	1.13535	1.38149	0.725997
NewGene_10857	6	1.28148	1.31843	1.08244	1.86294	1.36414	1.52143	1.92383	1.84918	2.16419
Hma1.2p1_0012F.1_g007260.gene	3	1.2801	1.0989	1.60059	1.6467	3.95581	2.95962	1.72361	0.956222	1.17839
Hma1.2p1_0987F.1_g244620.gene	2	1.26912	1.25893	1.19826	1.57044	0.879696	0.613781	1.34921	0.84923	1.0977
Hma1.2p1_1843F.1_g305040.gene	3	1.25385	4.08856	0.741982	2.98625	5.59091	2.79572	0	3.35722	1.55226
Hma1.2p1_0659F.1_g197360.gene	2	1.24649	1.8516	0.865395	0.582118	0.850424	0.784329	0.783443	0.283519	1.02756
Hma1.2p1_0832F.1_g225570.gene	2	1.23552	1.02585	0.770821	0.299234	0.196771	0.375841	0.687986	0.364601	0.608995
NewGene_6557	2	1.2154	1.33854	2.09291	1.2357	1.04394	1.0858	0.665265	0.948412	0.697907
Hma1.2p1_0431F.1_g151540.gene	1	1.2074	1.46512	0.784112	3.84051	4.65709	5.20765	4.01521	3.52121	3.38651
Hma1.2p1_0002F.1_g003470.gene	4	1.20711	0.741795	1.46367	0.857446	0.297246	0.409721	0.733684	1.00377	0.881562
Hma1.2p1_0406F.1_g146010.gene	4	1.19839	0.927998	2.03038	1.22376	0.748259	0.531944	1.43188	1.07154	0.771737
Hma1.2p1_0481F.1_g161960.gene	2	1.19406	1.02032	1.11317	0.32375	0.590294	0.695246	0.260856	0.216113	0.372842
Hma1.2p1_0229F.1_g097160.gene	3	1.19331	1.08508	0.833967	1.79271	1.72331	2.08007	0.558734	0.421971	0.526983
Hma1.2p1_0590F.1_g184980.gene	5	1.1889	1.6092	0.909478	1.04403	1.24918	1.3278	1.45298	0.389244	0.930332
Hma1.2p1_0546F.1_g176160.gene	6	1.17309	0.870995	0.670193	1.46414	0.553705	0.892909	4.67889	4.53233	3.7435
NewGene_5295	6	1.16953	0.994156	0.909571	1.04218	0.837655	0.704714	1.91469	1.19063	1.53346
Hma1.2p1_0109F.1_g052520.gene	6	1.16119	1.00127	0.935591	5.60627	5.69665	4.94817	34.6045	33.6881	36.3588
Hma1.2p1_0362F.1_g136370.gene	1	1.15592	1.52177	1.77483	3.50458	5.01766	3.93796	4.27047	4.27888	4.34234
Hma1.2p1_0206F.1_g087700.gene	4	1.15334	1.54585	1.35912	0.862814	1.00174	0.435698	1.5588	1.21336	1.73595
Hma1.2p1_0460F.1_g157520.gene	2	1.14704	1.29548	1.75683	0	0.080541	0.083019	0.37623	0.734056	0.751287
Hma1.2p1_0501F.1_g167280.gene	6	1.13822	1.3637	1.33514	4.66537	4.46247	5.21822	30.3378	27.1095	26.8889
Hma1.2p1_0183F.1_g080950.gene	5	1.13233	0.709991	0.731017	1.65373	1.03729	0.576983	0.89066	1.17137	0
Hma1.2p1_0198F.1_g085330.gene	5	1.12583	0.504648	0.608885	1.04688	0.583951	0.704526	0.442206	0.490101	0.983189
NewGene_12143	1	1.11011	1.0372	1.0018	9.83597	10.2183	9.00789	6.75474	7.55168	6.91688
Hma1.2p1_0119F.1_g056940.gene	4	1.1097	1.30042	1.58568	0.682557	0.59424	0.763587	0.929711	1.11629	1.24187
Hma1.2p1_0092F.1_g046640.gene	4	1.10733	1.76851	1.66785	0.30278	0.26071	1.53192	1.10711	0.874264	1.48725
Hma1.2p1_0333F.1_g128120.gene	3	1.09209	1.60128	1.31131	5.01548	4.68504	4.80986	1.85272	1.84848	1.2855
NewGene_3215	2	1.07702	1.51597	1.88469	0.955185	1.01975	1.09976	0.765034	0.37602	0.658913
NewGene_14746	1	1.06947	1.34164	1.05581	1.79293	0.583046	1.41711	1.3719	1.21383	1.34387
NewGene_14234	5	1.05674	0.557039	1.27719	0.934174	0.799093	0.96144	0.717883	0.75347	0.097281
Hma1.2p1_0623F.1_g191080.gene	1	1.04347	0.740583	1.38068	2.90735	4.1288	3.18265	4.26457	3.2149	3.34921
Hma1.2p1_0341F.1_g130330.gene	3	1.04104	0.830041	0.915504	1.80539	2.43004	1.33868	0.485535	0.996258	0.383998
NewGene_15353	1	1.03558	0.671225	1.07735	2.91148	3.10008	2.69378	2.16095	2.29944	1.75774
Hma1.2p1_0063F.1_g034500.gene	3	1.0228	1.32163	1.07877	2.04498	2.80192	2.99492	1.58006	1.57562	1.52264
Hma1.2p1_0375F.1_g138620.gene	2	1.02273	1.55706	1.57326	0.600737	1.0941	0.222451	0.970481	0.096183	0.098478
Hma1.2p1_0099F.1_g048630.gene	6	1.01877	1.00714	0.684274	1.20073	0.369146	0.516811	4.78985	7.05443	7.58943
Hma1.2p1_0525F.1_g172460.gene	3	1.0156	0.746665	0.489331	0.599122	1.15607	1.46743	0.98901	0.541417	0.39039
Hma1.2p1_0059F.1_g032660.gene	6	1.00737	1.01446	0.614391	2.22849	1.77627	2.99398	5.41403	4.85571	4.6352
Hma1.2p1_1068F.1_g253980.gene	6	1.00676	1.48806	1.49805	4.00058	3.34256	3.37365	5.53882	6.34236	7.21724
Hma1.2p1_0116F.1_g056140.gene	2	1.00508	0.579445	0.619467	0	0.146758	0.042803	0	0	0
Hma1.2p1_0515F.1_g170240.gene	5	1.00425	0.91719	2.05371	1.40098	1.23859	1.33105	0.547894	0.136204	1.1588
Hma1.2p1_0230F.1_g097340.gene	6	0.99777	0.325247	0.667843	0.42951	0	0.558623	1.45827	0.944559	1.32054
Hma1.2p1_1175F.1_g264090.gene	6	0.997041	0.82208	1.7525	1.16021	1.30442	1.6564	1.81243	1.86843	1.53647
Hma1.2p1_0773F.1_g216100.gene	2	0.991516	1.22437	1.1095	0.273414	0.634375	0.887697	0.507529	0.479806	0.868834
Hma1.2p1_0036F.1_g023636.gene	2	0.9887	0.435324	0.108604	0.145343	0.118654	0.120328	0.11334	0.110909	0.119559
NewGene_11168	2	0.987114	1.03195	1.32706	0.58357	0.907689	0.291361	0.716086	0.582702	0.718226
Hma1.2p1_0055F.1_g031360.gene	2	0.976111	0.785461	1.18083	0.426942	0.678433	1.0705	1.11435	0.201526	0.50677
Hma1.2p1_0870F.1_g230865.gene	5	0.971659	0.301866	0.969266	0.992884	0.399988	1.93031	0.433411	0	0.099128
Hma1.2p1_0135F.1_g061930.gene	6	0.970332	1.75276	0.653854	2.75277	1.74258	1.76015	6.08413	5.15923	6.72015
Hma1.2p1_0621F.1_g190770.gene	6	0.947417	1.01202	0.945245	1.13805	1.45574	1.12671	3.03456	3.03372	3.83112
NewGene_1763	2	0.943088	1.05146	0.555104	0.684688	0.121994	0.549359	0.401582	0.129904	0.279517
Hma1.2p1_0772F.1_g216060.gene	2	0.927081	0.871868	0.417982	0	0.58634	1.15764	0.662697	0.724196	0.438308
Hma1.2p1_0334F.1_g128680.gene	3	0.912139	0.848326	0.461247	1.41791	1.25124	1.38617	0.245743	0.394801	0.396952
Hma1.2p1_0359F.1_g135410.gene	3	0.911155	1.83637	0.89852	2.21092	2.16926	2.04498	0.946826	1.39327	1.58663
Hma1.2p1_0359F.1_g135450.gene	6	0.89291	0.818203	1.31075	0.367243	0.519148	0.583081	2.14545	3.42734	2.35164
Hma1.2p1_1740F.1_g300060.gene	2	0.890557	0.36481	0.312876	0.409002	0.074006	0.356503	0	0.295648	0.197283
Hma1.2p1_1658F.1_g296070.gene	2	0.885731	1.43341	1.23986	0.040507	0.070273	0.06408	0	0	0
Hma1.2p1_0993F.1_g245450.gene	5	0.88371	1.02862	1.12061	1.45798	1.9981	0.898444	0.498113	0.76962	0.787273
Hma1.2p1_0018F.1_g012260.gene	6	0.86617	0.603734	0.67059	1.18768	1.10238	1.23125	2.63878	2.40157	2.49304
Hma1.2p1_0158F.1_g069820.gene	4	0.863305	1.00199	1.19738	0.543135	0.62652	0.769883	1.10784	1.21193	0.842981
Hma1.2p1_1230F.1_g268800.gene	6	0.862182	0.741129	1.17493	0.095596	0.183315	0	2.35119	2.8539	2.33951
Hma1.2p1_1758F.1_g301160.gene	4	0.837516	0.453246	0.56327	0.358836	0.323974	0.395666	0.244609	0.722201	0.567285
Hma1.2p1_0789F.1_g218330.gene	5	0.832647	0.830843	1.43808	1.37544	1.17074	1.26023	0.794293	0.537822	0.255017
Hma1.2p1_0624F.1_g191230.gene	3	0.831078	1.01311	1.33384	3.07759	3.049	2.15595	1.28952	0.944246	1.51167
Hma1.2p1_0469F.1_g158870.gene	4	0.828188	0.830364	1.01663	0	0.162424	0	1.52195	1.13836	1.46904
Hma1.2p1_0046F.1_g026930.gene	3	0.824696	0.888012	1.1437	1.69156	3.05315	1.72445	0.839237	1.01508	1.02164
Hma1.2p1_1305F.1_g274590.gene	1	0.820431	0.701017	0.636369	19.6179	19.4041	22.6374	15.7612	14.3411	13.9953
Hma1.2p1_0390F.1_g142660.gene	4	0.815739	1.60124	0.702153	0.137639	0.324501	0.317808	0.582445	0.712357	0.736917
NewGene_17694	2	0.813	1.07914	0.900004	0.244874	0	0.349726	0	0.528079	0.722545
Hma1.2p1_0119F.1_g056750.gene	3	0.811306	0.912615	0.997236	1.78633	2.82948	1.7918	0.385624	0.566814	0.821063
NewGene_11497	6	0.810031	2.29859	1.99271	2.16999	2.45329	1.09318	2.7047	2.26707	1.99409
Hma1.2p1_0164F.1_g073200.gene	3	0.806084	0.634835	0.890532	2.49057	2.04532	2.7743	1.05552	1.04458	1.46429
Hma1.2p1_3249F.1_g334446.gene	5	0.793242	0.805313	0.831161	1.07284	1.66266	0.645498	0.146839	0.704068	0.433282
Hma1.2p1_0420F.1_g149790.gene	2	0.790256	0.865854	1.10056	0.172346	0.336163	0.408125	0	0.508533	0.340301
Hma1.2p1_0851F.1_g228320.gene	3	0.780293	0.528456	0.728221	4.39074	5.06004	5.44208	1.9721	2.0707	2.93613
Hma1.2p1_1774F.1_g301870.gene	5	0.771856	0.256017	0	0.319252	0.534274	0.281833	0.444435	0	0.0733
Hma1.2p1_1637F.1_g294920.gene	2	0.768749	1.20507	0.646704	0.616194	0.259357	0.367569	0.495743	0.471219	0.452662
Hma1.2p1_0125F.1_g058650.gene	2	0.76623	0.918985	0.675176	0.323798	0	0.819834	0.299447	0.673487	0.562595
Hma1.2p1_0585F.1_g183610.gene	1	0.765443	0.537293	0.854844	1.17777	0.897989	1.05647	0.897496	1.15344	1.10409
Hma1.2p1_0357F.1_g134170.gene	3	0.763699	0.543335	0.582783	1.42506	0.980746	1.07605	0.488796	0.491839	0.304978
Hma1.2p1_0672F.1_g201060.gene	6	0.761774	2.02067	1.21261	0.317866	1.03818	1.35503	3.94792	3.27495	2.27806
Hma1.2p1_0227F.1_g096390.gene	2	0.760898	1.1817	1.61281	0.321469	0.355303	0.592257	0.433833	0.748658	0.587157
Hma1.2p1_1936F.1_g308240.gene	3	0.758481	0.6487	0.910012	2.71075	2.70446	3.61861	1.15321	0.971349	1.03411
Hma1.2p1_1256F.1_g270710.gene	5	0.75304	1.24113	1.12492	1.30761	1.09253	0.985653	0.469669	1.07234	1.31683
Hma1.2p1_0727F.1_g209120.gene	1	0.752917	0.76111	0.860468	2.08434	1.1553	2.79752	2.8217	2.30898	1.82967
Hma1.2p1_1169F.1_g263200.gene	1	0.746009	10.1644	0.592485	0.522688	8.98676	9.27144	11.0561	11.3832	0.811515
NewGene_10031	4	0.74378	0.568056	0.781128	0.471029	0.315845	0.773012	0.478538	0.766704	0.674075
Hma1.2p1_0566F.1_g180005.gene	6	0.742946	0.275657	0.830487	0.507836	0.451838	0.240407	1.60015	1.18667	1.22156
Hma1.2p1_0089F.1_g045430.gene	5	0.741958	0.642109	0.72148	0.685559	0.67946	0.652884	0.664154	0.6671	0.488959
Hma1.2p1_0010F.1_g006430.gene	3	0.733301	1.51794	2.32955	1.55787	3.02666	5.70884	1.00921	2.86838	2.42329
Hma1.2p1_0090F.1_g046090.gene	6	0.730417	1.12894	0.895742	1.1637	0.991209	0.448846	2.11903	4.52013	1.9928
Hma1.2p1_1806F.1_g303268.gene	4	0.723685	0.077432	0.122705	0.515049	0.053977	0.220926	0.042231	0.113774	0.863662
Hma1.2p1_0745F.1_g212070.gene	1	0.716532	0.744972	1.0204	1.81316	1.78611	1.13732	1.82584	1.63058	1.8002
Hma1.2p1_0052F.1_g030090.gene	6	0.713945	0.392925	1.19036	0.185001	0.610958	1.16467	0.883035	1.61526	1.40019
NewGene_21069	6	0.711588	0.739348	1.05678	0.61209	0.621431	0.980849	0.999513	1.11714	1.25546
Hma1.2p1_0542F.1_g174940.gene	6	0.705706	0.166466	0.693864	0.356052	0.464087	0.793158	0.965919	1.36653	1.05705
Hma1.2p1_0291F.1_g115080.gene	2	0.700408	0.254798	0.74903	0.462311	0.30273	0.418931	0.237527	0.177813	0.383185
Hma1.2p1_0698F.1_g205389.gene	5	0.699831	0.050457	0.056532	0.054194	0.523988	0.011103	0.087212	0.047285	0.026545
Hma1.2p1_0991F.1_g245010.gene	3	0.693735	1.64054	8.17178	7.95861	2.93031	14.8071	0.219765	2.13034	2.99909
Hma1.2p1_0546F.1_g176110.gene	4	0.679245	1.01502	1.41002	0.469065	0.353237	0.720769	0.669109	0.745608	0.866336
Hma1.2p1_0862F.1_g229920.gene	1	0.678631	0.697565	0.378458	6.25481	6.5506	6.3872	5.95944	4.53769	6.11617
Hma1.2p1_1025F.1_g249370.gene	6	0.671551	0.769279	1.02902	0.68329	0.61161	0.724408	23.5262	23.7909	24.6391
Hma1.2p1_0313F.1_g121570.gene	4	0.668134	0.877924	0.723985	0.163667	0	0.162365	0.704055	0.66335	0.178997
Hma1.2p1_2519F.1_g323810.gene	6	0.667825	0.295557	0.693348	0.130629	0.470881	0.240407	1.42092	1.06385	1.07025
Hma1.2p1_3130F.1_g332950.gene	6	0.666709	0	0.393466	0.882074	0	0.12785	0.561093	0.446033	0.308231
Hma1.2p1_0887F.1_g232740.gene	3	0.651284	0.43435	0.267494	3.20382	3.49369	2.95754	0.535981	0.615861	1.29594
Hma1.2p1_0074F.1_g038790.gene	6	0.647785	0.523783	0.697349	0.815522	0.883738	1.33311	5.36974	5.6506	4.39226
NewGene_18047	5	0.63942	0.668003	0.869184	0.432981	0.30834	0.664752	0.086057	0.130563	0.117314
Hma1.2p1_1194F.1_g265740.gene	6	0.63727	0.855947	1.09999	1.06834	1.3845	1.2608	1.89528	1.47106	1.5726
Hma1.2p1_0061F.1_g033690.gene	3	0.636501	0.983794	0.312468	10.676	9.98472	10.591	0.705996	0.905998	0.85017
Hma1.2p1_2173F.1_g316025.gene	3	0.634813	0.285715	0.18031	1.69272	1.65287	2.52659	0.432001	0.436735	0.350078
NewGene_9530	4	0.634354	0.318131	0.632369	0.770429	0.363629	0.32338	0.367555	0.734983	0.529351
NewGene_7077	2	0.627518	0.307053	0.469491	0.154753	0.357478	0.368609	0.145086	0	0.152085
Hma1.2p1_0640F.1_g194140.gene	6	0.623952	0.532677	1.44458	0.558433	0.819489	1.29058	5.43365	5.00819	6.58484
Hma1.2p1_0340F.1_g130120.gene	4	0.619972	0.851495	0.748277	0.315241	0	0.299389	1.10265	0.66873	1.49455
Hma1.2p1_0818F.1_g223250.gene	6	0.616827	0.761324	0.536032	0.485928	0.856817	0.628685	1.00995	0.443409	0.881197
Hma1.2p1_0055F.1_g031370.gene	1	0.610963	0.922059	0.940919	1.02385	0.80197	0.876381	0.704703	0.95037	0.959232
Hma1.2p1_1133F.1_g260400.gene	1	0.60876	0.445388	1.25812	0.858435	0.662529	0.93488	1.04037	0.666962	0.811115
Hma1.2p1_2591F.1_g324990.gene	3	0.608206	0.398083	0.696898	13.3774	12.8096	13.9663	5.19156	6.73434	4.56185
Hma1.2p1_0453F.1_g156170.gene	1	0.603357	0.438302	0.533415	1.6905	0.625366	0.819078	0.971223	0.678037	1.22226
NewGene_14229	2	0.5993	0.720205	0.48587	0.29201	0.11947	0	0	0	0
NewGene_1335	6	0.593815	0.726331	0.434874	0.609785	0.541734	0.759222	0.993866	0.769561	0.781247
Hma1.2p1_0701F.1_g205900.gene	3	0.592805	0.713151	1.21375	9.97552	8.75951	9.7406	0.939899	0.611853	0.909936
Hma1.2p1_0741F.1_g211370.gene	3	0.589397	0.230008	0.476979	1.51428	2.10365	1.78577	0.305791	1.13563	0.369848
Hma1.2p1_0117F.1_g056420.gene	2	0.583694	0.48753	0.27034	0.114706	0.239575	0.179021	0.117738	0.195977	0.282698
Hma1.2p1_2963F.1_g330940.gene	2	0.582249	1.08892	0.776954	0.065284	0.421103	0.249447	0.341724	0.465733	0.478008
Hma1.2p1_0487F.1_g163625.gene	2	0.569512	0.375458	0.347354	0.270855	0.144716	0.310764	0.078317	0.013336	0.064995
Hma1.2p1_0302F.1_g118730.gene	6	0.569318	1.1934	0.715762	0.478387	0.319287	0	3.16422	4.22381	5.24986
Hma1.2p1_1583F.1_g292030.gene	3	0.565743	1.1457	1.03591	1.12106	1.6357	0.969589	1.11589	1.01648	0.636889
Hma1.2p1_0653F.1_g196270.gene	3	0.565231	0.157923	0.610524	1.21269	0.946265	1.32167	0.153051	0.643225	0.263709
Hma1.2p1_0925F.1_g237440.gene	6	0.561616	1.43427	0.6768	1.06386	0.551826	1.17327	22.888	24.229	23.6729
Hma1.2p1_0456F.1_g156680.gene	6	0.556782	0.804763	0.718517	0.791169	0.793664	0.538476	2.03386	2.05953	1.86376
Hma1.2p1_1006F.1_g247020.gene	3	0.555147	0.014306	0.314102	6.75265	8.27933	7.50629	1.43833	1.3896	1.35884
NewGene_20376	2	0.550509	1.66394	0.952811	0.464691	0.519505	0.550862	0.823772	0.164971	0.32036
Hma1.2p1_0561F.1_g178920.gene	3	0.548971	0.966683	0.626932	1.23321	1.65028	1.53519	0.22346	0.769335	0.317325
Hma1.2p1_0052F.1_g030040.gene	6	0.548799	0.315921	0.422822	0.295564	0.077931	0.321908	1.63176	1.23588	1.22377
Hma1.2p1_0266F.1_g106860.gene	3	0.547057	0.354822	0.370179	1.2901	1.05786	1.6059	0.210706	0.636217	0.738265
Hma1.2p1_0776F.1_g216620.gene	4	0.545568	0.28238	0.198701	0.272775	0	0.213705	0.665762	0.302447	0.526883
Hma1.2p1_0091F.1_g046570.gene	6	0.540371	0.461152	0.415666	2.18591	1.73338	2.24984	7.63932	7.98828	8.99704
Hma1.2p1_0203F.1_g086460.gene	3	0.53416	0.966201	0.847606	1.42379	1.17146	1.77288	0.624	0.295864	0.304378
NewGene_7406	6	0.524884	0.346103	0.457889	0.23055	0.212118	0.535981	1.40752	1.28879	0.908189
Hma1.2p1_0112F.1_g054920.gene	5	0.519756	0.754665	0.648087	1.47704	0.4077	0.537723	0.083034	0	0.436262
NewGene_21111	6	0.519672	0.173788	0.458301	3.5685	3.12293	2.63091	17.1345	16.4124	15.7623
Hma1.2p1_0279F.1_g112190.gene	3	0.518587	0.090514	0.574059	1.6955	1.07162	0.781562	0.854676	0.623303	0.826933
NewGene_13397	4	0.512821	0.195749	1.28181	0.40571	0	0.102854	0.735635	0.496124	0.777729
Hma1.2p1_0403F.1_g145250.gene	2	0.51269	0.556654	0.981809	0.30663	0.34976	0.697268	0.341725	0.330712	0.652452
Hma1.2p1_2605F.1_g325290.gene	6	0.500633	0.063879	0.148911	1.42143	1.45987	1.63697	3.83664	3.99055	3.51319
Hma1.2p1_0013F.1_g008680.gene	1	0.473428	0.891069	0.665284	1.7756	2.77323	1.15125	1.79779	1.45867	2.92069
NewGene_4691	6	0.472199	0	0	0.545169	0.651269	0	0.385676	1.09328	0.741748
Hma1.2p1_0359F.1_g135330.gene	6	0.465397	0.694752	0.096589	1.3784	1.02707	0.576933	4.18366	4.79925	4.58868
Hma1.2p1_1121F.1_g259270.gene	3	0.465137	0.821323	0.468802	0.714355	1.25263	1.20863	0.63712	0.457975	0.635375
NewGene_9177	2	0.454406	0.373021	0.635483	0.369311	0.139539	0.521988	0.237671	0.026948	0.321965
Hma1.2p1_0049F.1_g028620.gene	3	0.451408	0.199634	0.387166	1.81813	1.20594	0.778049	0.832392	0.477527	0.336625
Hma1.2p1_0297F.1_g117040.gene	6	0.443917	1.00671	0.550841	1.28704	1.40545	1.94602	1.94439	2.35072	3.68356
NewGene_7716	6	0.44163	0.61999	0.930892	0.559024	0.752086	0.432926	1.17186	1.91357	1.86346
Hma1.2p1_0209F.1_g088810.gene	2	0.441128	0.296344	0.094931	0	0.264819	0.327061	0.322585	0	0
Hma1.2p1_0487F.1_g163620.gene	2	0.439825	0.339951	0.325074	0.270991	0.151554	0.176916	0.078255	0.013336	0.043361
NewGene_4814	6	0.439495	0.581509	0.527005	0.454475	0.378318	0.189214	2.85727	3.73754	4.29364
NewGene_5174	6	0.436759	0.163909	0.579602	0.162483	0.329752	0.440992	0.343599	0.706625	1.26395
Hma1.2p1_0547F.1_g176560.gene	2	0.432767	0.412282	0.213748	0	0	0.291107	0.12879	0.168645	0.080633
NewGene_9899	5	0.427316	0.398636	0.269361	0.415047	0.501421	0.535763	0.267431	0.363111	0.137411
Hma1.2p1_0126F.1_g059360.gene	3	0.424373	0.755114	0.693684	0.993936	2.03417	1.1169	0.426325	0.677253	1.01489
NewGene_951	6	0.421656	0.401986	0.079198	0.151318	0.153289	0.19134	0.409813	0.73127	0.481189
Hma1.2p1_0868F.1_g230600.gene	4	0.413778	1.15017	0.937998	0.494546	0.422066	0.920221	0.765183	1.09991	1.03785
NewGene_3994	6	0.41266	0.399778	0.486723	0.253198	0.226743	0.304014	1.00769	0.559484	0.677312
Hma1.2p1_1655F.1_g295940.gene	6	0.412346	0.53141	0.126999	0.392339	0.183221	0.274373	4.1836	4.42008	2.76427
Hma1.2p1_3101F.1_g332705.gene	2	0.409021	5.11222	4.73029	3.16054	2.96845	2.81681	3.03264	2.80366	1.78627
Hma1.2p1_1308F.1_g274750.gene	2	0.407834	0.245097	0.135805	0	0.122579	0	0	0.05144	0
Hma1.2p1_0170F.1_g075020.gene	2	0.404744	0.425764	0.713973	0	0.321056	0	0	0	0
Hma1.2p1_0442F.1_g153960.gene	6	0.402441	0.224316	0.238596	0	0	0	0.443795	1.38549	1.02608
Hma1.2p1_0321F.1_g124530.gene	3	0.402164	1.04024	0.461242	1.34836	1.22479	1.28625	1.38088	0.445127	0.718756
NewGene_10610	4	0.398425	0.086386	0.423457	0.259295	0.164663	0.389655	0.16161	0.590305	0.114964
Hma1.2p1_0010F.1_g006690.gene	6	0.397031	0.814781	0	0.560302	0.716964	0.803984	3.04394	4.87743	4.43293
Hma1.2p1_2992F.1_g331360.gene	6	0.389174	0.156753	0.529721	0.101268	0.284511	0.121633	1.9948	1.96718	1.22524
Hma1.2p1_0200F.1_g086095.gene	6	0.388954	0.201689	0.435526	0.254924	0.313671	0.173331	0.789406	0.842642	1.29759
Hma1.2p1_0208F.1_g088275.gene	1	0.370486	0.121745	0.961303	1.88654	1.34816	1.5643	2.43771	1.7855	1.89753
Hma1.2p1_0589F.1_g184930.gene	2	0.369835	0.354742	0.406004	0	0.158042	0.080475	0.044035	0	0.041504
Hma1.2p1_2637F.1_g325825.gene	4	0.368307	0.136435	0.231554	0.12335	0.063906	0.028231	0.163587	0.213119	0.132398
Hma1.2p1_1217F.1_g267630.gene	4	0.36525	0.3445	0.34203	0.159565	0.306175	0.369652	0.190323	0.311945	0.701538
Hma1.2p1_2488F.1_g323160.gene	6	0.362175	1.00376	0.505016	2.4188	1.96157	2.38791	19.6873	19.7418	20.5267
Hma1.2p1_0978F.1_g243460.gene	1	0.362047	1.16369	0.775888	1.2311	1.62387	1.15231	1.25425	1.49429	1.5
Hma1.2p1_1874F.1_g306250.gene	6	0.359618	0.546582	0.98293	0.698447	0.666066	0.620023	0.901901	0.729617	1.42419
Hma1.2p1_0573F.1_g181380.gene	3	0.357304	0.988324	0.61309	3.95984	3.84506	5.07514	1.85031	1.76335	2.91027
Hma1.2p1_2339F.1_g320280.gene	6	0.355562	0.573651	0.502015	0.290248	0.766765	0.491286	8.30889	9.10387	8.49688
Hma1.2p1_0032F.1_g018690.gene	6	0.354597	0	0.123329	0	0	0.105706	1.36777	0.945986	0.975167
Hma1.2p1_0248F.1_g101970.gene	6	0.35413	0.456237	0.231916	0.870965	0.90354	0.661272	2.78197	3.09067	2.70693
Hma1.2p1_1241F.1_g269700.gene	2	0.354099	0.258195	0	0.146721	0.070039	0.13154	0.141642	0	0
Hma1.2p1_2923F.1_g330365.gene	4	0.349755	0.062785	0.241618	0.150963	0	0.257434	0.427306	0	0.180158
Hma1.2p1_0366F.1_g136950.gene	3	0.349338	0.19965	0.666417	1.34559	1.75737	1.94607	0.486142	0.310946	0.590197
Hma1.2p1_0245F.1_g101580.gene	4	0.345266	0.14489	0.115607	0	0.149885	0.194378	0.169643	0.295942	0
Hma1.2p1_0432F.1_g151630.gene	2	0.345187	0.150167	0.303075	0	0	0.099589	0	0	0
Hma1.2p1_0023F.1_g015430.gene	6	0.342037	0.154343	0.402561	0.323769	0.231127	0.095425	0.579747	0.430345	0.48751
NewGene_9439	1	0.341373	0.300683	0.207925	0.585695	0.730644	0.619658	0.323304	0.576083	0.69255
Hma1.2p1_0231F.1_g097480.gene	1	0.337602	0.117717	0.461105	0.513222	0.555402	0.44279	0.491223	0.924507	0.245335
NewGene_19594	6	0.333957	0.169109	0	0.190933	0	0.170657	0.21021	0.402792	0.681745
Hma1.2p1_0576F.1_g182080.gene	3	0.333952	0.627492	0.388566	2.06195	1.84685	2.55482	1.60946	1.39437	1.0701
Hma1.2p1_1172F.1_g263650.gene	2	0.329815	0.921959	0.969351	0.500978	0.230738	0.408771	0.647112	0.144461	0.284153
NewGene_7220	5	0.327356	0.606005	0.411482	0.367235	0.710258	0.51561	0.493509	0.150132	0.082341
NewGene_3962	2	0.326245	0.095156	0.290479	0	0	0.137457	0	0	0.292844
Hma1.2p1_0064F.1_g034870.gene	6	0.32547	0.102426	0.248939	0.08648	0.371926	0.125425	0.440071	0.574834	1.03305
Hma1.2p1_0334F.1_g128550.gene	3	0.32217	0.240135	0.249908	1.62488	1.83112	2.17611	0.405605	0	0
Hma1.2p1_0064F.1_g034860.gene	6	0.321588	0.622322	0.476356	0.833444	1.48089	1.20396	2.71566	1.89281	1.90644
Hma1.2p1_0313F.1_g121695.gene	3	0.321003	0.550814	0.162491	4.65183	5.61009	4.23814	0.529253	0.752363	0.716616
NewGene_4657	1	0.320365	0.328084	0.649216	1.91139	1.74973	1.15491	1.79882	1.16808	1.68388
Hma1.2p1_0435F.1_g152670.gene	6	0.31556	0.202831	0.278362	0.519142	0	0.299889	0.165765	0.212778	0.634307
Hma1.2p1_0624F.1_g191240.gene	6	0.314768	0.573822	0.652252	0.34132	0.558451	0.39582	2.9816	1.40492	1.71002
NewGene_5646	2	0.309014	0.577363	0.271524	0.072025	0	0.133792	0.106834	0.259637	0.248874
Hma1.2p1_0068F.1_g037200.gene	1	0.308492	0.423191	0.26705	1.17034	0.778283	0.497003	0.759501	0.775269	0.593234
Hma1.2p1_0275F.1_g110550.gene	3	0.308467	1.33993	0.634044	8.58612	7.33826	9.18494	1.23679	1.16631	2.14661
Hma1.2p1_2963F.1_g330945.gene	4	0.297549	0	0.371796	0.065284	0.08127	0.165454	0.363793	0.274625	0.296955
Hma1.2p1_1461F.1_g285040.gene	6	0.297139	0.491638	0.644401	0.479126	0.151662	0.637822	1.27254	1.20212	0.699366
Hma1.2p1_1513F.1_g288090.gene	3	0.297139	0.678089	1.10897	0.792691	0.784636	1.1679	0.299826	0.717133	0.769794
Hma1.2p1_0501F.1_g167620.gene	3	0.296424	0.083911	0.332305	1.51813	0.306724	0.839778	0.335314	0.447605	0
Hma1.2p1_0880F.1_g231800.gene	3	0.295479	0.968709	0.441289	0.151436	1.33421	1.45145	0.369354	0.851065	0.516761
Hma1.2p1_0208F.1_g088180.gene	6	0.294883	0.741481	0	0.345711	0.702191	0.940113	1.05552	1.01409	1.51202
Hma1.2p1_2442F.1_g322290.gene	3	0.289167	0.347073	0.480532	0.25184	0.788554	1.53803	0.463906	0.641177	0.522992
Hma1.2p1_0588F.1_g184570.gene	2	0.284602	0.436328	1.48679	0	0	0	0.172955	0.253847	0.229782
Hma1.2p1_0275F.1_g110600.gene	3	0.282952	0.259897	0.043668	0.511196	0.581994	0.589076	0.256587	0.25892	0.363123
NewGene_15968	4	0.277744	0.617943	0.195981	0.036036	0.125717	0	0.293405	0.645463	0.359213
Hma1.2p1_1691F.1_g297820.gene	5	0.277699	0.244431	0.14063	0.237376	0.072043	0.150028	0	0	0.070242
NewGene_21743	3	0.276816	0.380285	0.493437	0.594223	0.646368	0.573735	0.235119	0.306647	0.246594
Hma1.2p1_0735F.1_g210670.gene	5	0.274633	0.34343	0.385363	0.262005	0.531434	0	0	0	0
NewGene_20264	1	0.269131	0.188484	0.200277	0.941106	0.604065	0.554519	0.717613	0.674908	0.573153
Hma1.2p1_0653F.1_g196210.gene	1	0.267445	0.521683	0.409069	4.9168	2.4453	3.88538	3.63189	2.29177	2.84316
Hma1.2p1_2469F.1_g322710.gene	2	0.265129	0.318008	0.206002	0.193413	0.163908	0.23332	0.071692	0.226433	0.10038
Hma1.2p1_0205F.1_g086910.gene	3	0.264172	0.780909	0.444452	1.84641	1.54016	0.920063	0.662795	0.242525	0.561514
Hma1.2p1_3159F.1_g333430.gene	3	0.263957	1.00196	0.990048	1.69282	1.45826	1.50647	1.06521	0.944212	0.697243
Hma1.2p1_0464F.1_g158280.gene	3	0.262732	1.22638	0.95309	2.76174	1.73779	1.16578	0.820139	0.295112	0.339965
Hma1.2p1_0033F.1_g020470.gene	5	0.260966	0.566546	0.536502	0.481357	0.456572	0.414534	0.258196	0.393458	0.299774
Hma1.2p1_0426F.1_g150630.gene	6	0.258185	0.333634	0.294945	0.93107	1.9634	0.888291	4.17176	1.54029	2.59801
Hma1.2p1_0084F.1_g043680.gene	6	0.25746	0	0.114367	0	0.461657	0	10.6083	9.3232	11.0289
Hma1.2p1_2869F.1_g329660.gene	4	0.249976	0.394669	0.21212	0	0.130621	0	0.521382	0.131302	0.865494
Hma1.2p1_0525F.1_g172530.gene	3	0.249649	0.412633	0.275617	10.4205	9.40929	9.89281	0.678036	0.177482	1.89409
Hma1.2p1_0111F.1_g054120.gene	2	0.243575	0.622925	0.343166	0.118106	0	0.061058	0	0	0.104967
Hma1.2p1_0592F.1_g185360.gene	4	0.242503	1.67994	0.181794	0.293906	0.176899	0.291528	0.370037	0.796391	0.370118
Hma1.2p1_1291F.1_g273590.gene	6	0.24212	0.296179	0.085285	0.23368	0.048348	0	0.796902	0.337388	0.503113
Hma1.2p1_0273F.1_g109800.gene	3	0.240666	0	0.116125	10.6817	7.21397	9.39988	0.183526	0.174446	0.615458
Hma1.2p1_0613F.1_g189220.gene	3	0.23649	0.131701	0.156356	0.832393	1.03398	0.579969	0.464829	0.376947	0.223705
NewGene_16969	3	0.232839	0.183225	0.175579	0.2671	0.123146	0.689954	0.228947	0.26893	0.133617
NewGene_7884	3	0.229978	0.156036	0.233944	1.2374	0.820659	1.13983	0.127001	0.100729	0.041546
Hma1.2p1_0633F.1_g192495.gene	2	0.225482	0.279008	0.106607	0	0	0	0	0	0
NewGene_6968	3	0.224199	0.21951	0	10.6422	10.7104	9.41688	0.643371	0.685783	0.959175
Hma1.2p1_2820F.1_g329010.gene	3	0.22376	0.055437	0.313387	0.441928	0.266239	0.150588	0.168941	0.198529	0.092139
NewGene_11967	3	0.221197	0	0	5.94241	5.22052	5.64782	0.301278	0.179637	0.023355
Hma1.2p1_0846F.1_g227605.gene	3	0.220892	0.211222	0.080325	5.90611	2.9064	3.27585	1.51625	0.688442	1.15905
Hma1.2p1_0219F.1_g092850.gene	6	0.21989	0	0	0.068896	0.287413	0.300989	10.3631	9.88785	11.652
Hma1.2p1_0550F.1_g177210.gene	3	0.219849	0.568891	0.387459	2.0527	2.29827	1.89572	0.05672	0.32101	0.146486
Hma1.2p1_3151F.1_g333233.gene	1	0.218813	0.567733	0.502533	1.30254	0.972639	0.732303	0.846201	0.925081	1.15138
Hma1.2p1_1511F.1_g287880.gene	6	0.215673	0.054984	0.086484	0	0	0	0.528141	0.26514	0.365436
Hma1.2p1_0821F.1_g224210.gene	6	0.210402	0.069147	0.061789	4.64487	3.72958	4.19556	17.8488	14.7961	16.7829
NewGene_7207	6	0.209705	0.115987	0.180108	0.09998	0.101775	0.197535	5.37188	5.00457	4.47752
NewGene_16702	6	0.208367	0.271258	0.131602	0.19409	0.029563	0	0.595887	0.129336	0.757553
Hma1.2p1_0109F.1_g052270.gene	6	0.203659	0.249509	0.504704	0.247069	0.20558	0.357409	5.26122	5.29696	4.91935
Hma1.2p1_0022F.1_g014480.gene	6	0.20288	0.737427	0.669204	0.525707	0.385661	0.572298	2.69225	3.99244	6.85366
Hma1.2p1_0267F.1_g107320.gene	3	0.202847	0	0.092087	5.65955	5.51075	6.1555	0.645634	0.703445	0.89922
Hma1.2p1_1051F.1_g252260.gene	3	0.200532	0.190322	0.450922	0.595931	0.575298	0.284131	0.545399	0.301311	0.210341
Hma1.2p1_1747F.1_g300510.gene	3	0.198111	0	0.111833	0.408862	0.289082	0.38164	0.146444	0	0
Hma1.2p1_1838F.1_g304870.gene	3	0.197468	0.040835	0.078486	2.00038	2.09947	2.85166	0.096443	0.190636	0.170592
Hma1.2p1_1725F.1_g299450.gene	2	0.195443	0.934599	0.15819	0	0	0.109536	0	0	0.121138
Hma1.2p1_1090F.1_g255810.gene	6	0.195383	0.05186	0.16063	1.50675	0.994923	1.42719	30.6667	31.717	29.6987
Hma1.2p1_0001F.1_g001650.gene	3	0.190205	0.073338	0	0.085318	0.447823	0.105727	0.205406	0.084071	0
Hma1.2p1_0624F.1_g191200.gene	3	0.189694	0.137033	0.080325	0.152481	2.88392	3.05924	1.39308	0.917677	1.15905
Hma1.2p1_3059F.1_g332240.gene	3	0.188909	0.075909	0.146547	0.066825	0.431438	0.129129	0.126341	0	0.221526
NewGene_7222	1	0.187518	0.08289	0	0.678874	0.784436	1.04215	0.82734	0.651235	1.24025
Hma1.2p1_2182F.1_g316310.gene	3	0.186498	0.03902	0.311827	0.344631	0.158373	0.445023	0.306359	0.220028	0.160088
NewGene_16298	3	0.179416	0	0.066421	0.110934	0.602613	0.325419	0.068854	0.21292	0.062768
Hma1.2p1_0051F.1_g029530.gene	3	0.178764	0.365391	0.29655	0.792594	0.833234	0.309195	0.056097	0.242394	0.201072
Hma1.2p1_1093F.1_g256190.gene	2	0.177134	0.533697	0.316984	0.180272	0.278694	0.103541	0	0	0
Hma1.2p1_0275F.1_g110570.gene	6	0.176398	0	0	0.621689	0.103586	0.562164	1.16168	0.896659	0.855513
Hma1.2p1_0493F.1_g165070.gene	6	0.175463	0	0.066697	0.170654	0.154506	0.392794	0.495162	0.402805	0.322862
NewGene_1987	2	0.172942	0.138551	0.386339	0.053267	0.302146	0.083797	0	0.044961	0.121685
Hma1.2p1_1421F.1_g282400.gene	1	0.172532	1.51788	1.59933	5.46802	0.097102	5.04603	4.17034	0.486204	7.11447
Hma1.2p1_0144F.1_g064540.gene	3	0.171741	0.413729	0.197617	0.288338	0.656431	0.632451	0.306973	0.117557	0.136811
Hma1.2p1_0838F.1_g226290.gene	6	0.169938	0.174953	0.140112	0.181077	0.13634	0.236266	0.283234	0.632567	0.704518
Hma1.2p1_0012F.1_g007500.gene	6	0.166806	0.252588	0.532032	0	0.278602	0.241394	0.233072	0.80653	1.87828
Hma1.2p1_0666F.1_g199490.gene	3	0.166666	0	0.167927	0.113909	0.09707	0.325091	0.188901	0	0.240871
Hma1.2p1_1241F.1_g269720.gene	1	0.165517	0.138759	0	0.263936	0.194154	0.162421	0.173145	0.05391	0.280358
Hma1.2p1_0704F.1_g206840.gene	3	0.16202	0	0.350913	1.27462	0.942861	0.572471	0.622421	0.332929	0.328509
Hma1.2p1_0362F.1_g136340.gene	1	0.161392	0.645838	0.502533	1.0526	1.00587	0.817339	0.843219	0.91937	1.16103
Hma1.2p1_0216F.1_g091090.gene	6	0.160732	0.652747	0.376806	0.1573	0.126069	0.332244	1.65243	1.11623	0.664923
Hma1.2p1_0608F.1_g188240.gene	3	0.159266	0.071646	0.117025	0.262666	0.164806	0.032335	0.16007	0.123222	0.056846
Hma1.2p1_0424F.1_g150490.gene	6	0.155577	0.872168	0.333759	0.391717	0.455008	0.725273	0.457509	1.32183	1.77391
Hma1.2p1_0079F.1_g040990.gene	6	0.15439	0.339449	0.304565	0.366936	0.230126	0.05304	0.740084	0.843559	0.639012
Hma1.2p1_1466F.1_g285410.gene	6	0.154337	0.458386	0.239865	4.53054	3.52527	4.40003	14.4664	15.0658	15.6711
Hma1.2p1_0340F.1_g129920.gene	3	0.153515	0	0.162887	0.99106	0.798553	0.635101	0	0	0.087832
Hma1.2p1_0273F.1_g109720.gene	1	0.151469	0.206658	0	5.37655	6.24709	6.03328	3.32532	4.01778	2.72926
Hma1.2p1_0577F.1_g182310.gene	3	0.150494	0.484844	0.495401	1.32749	0.936069	0.783981	0.546575	0.705965	0.35789
Hma1.2p1_1380F.1_g279330.gene	3	0.15009	0.174795	0.297586	0.194616	0.288953	0.285421	0.279007	0.165205	0.187865
Hma1.2p1_1079F.1_g254920.gene	3	0.137456	0.189604	0.036414	1.89391	0.846786	1.27656	0.563615	0.756933	0.156173
NewGene_3188	6	0.132716	0.223818	0.536306	0	0.853691	0.422842	0.458036	0.660329	0.761131
Hma1.2p1_1946F.1_g308646.gene	6	0.131107	0.178384	0.152349	0.272467	0.703014	0.064055	3.68093	3.87937	3.49062
NewGene_16407	6	0.130453	0.131035	0	0	0	0.05606	0.722185	0.308489	0.487658
Hma1.2p1_0182F.1_g080350.gene	6	0.130362	0	0	0	0	0	0.660948	0.489981	0.405777
Hma1.2p1_0060F.1_g033600.gene	2	0.127107	0.080335	0.105193	0.127208	0	0	0	0	0
Hma1.2p1_0334F.1_g128640.gene	3	0.122488	0.19538	0.20123	0.666489	0.556974	0.483986	0.104942	0.297719	0.187681
Hma1.2p1_2079F.1_g313460.gene	6	0.120699	0	0	0	0.079488	0.127061	0.832238	0.919555	1.58254
NewGene_21735	6	0.120086	0.28503	0.360314	0.316339	0.356378	0	0.390855	0.519574	0.243523
Hma1.2p1_0002F.1_g002310.gene	6	0.119793	0.45946	0.237424	0.653068	0.372166	0.533433	1.33206	3.0154	2.16255
Hma1.2p1_1781F.1_g302080.gene	3	0.118149	0.07683	0.239536	1.00547	0.786727	0.898933	0.385346	0.263705	0.041161
Hma1.2p1_1805F.1_g303220.gene	1	0.117237	0.070114	0.381945	1.0866	0.387163	0.4885	1.12417	0.480421	0.426233
Hma1.2p1_0169F.1_g074390.gene	6	0.115848	0.13581	0.447705	0	0	0	2.7546	1.62904	1.39159
Hma1.2p1_0399F.1_g143920.gene	1	0.110569	0.042671	0.23752	3.67889	3.51595	3.17987	3.43554	2.93464	2.70989
Hma1.2p1_0193F.1_g084236.gene	1	0.109846	0.117841	0.215393	0.581105	0.243295	0.571917	0.495601	0.300612	0.270482
Hma1.2p1_3512F.1_g336505.gene	3	0.107351	0.199707	2.95319	15.2396	13.5739	0.207506	0.35213	0.913927	0.108326
Hma1.2p1_2987F.1_g331298.gene	4	0.105751	0.11154	1.0093	0.397941	0	0.301834	0.402506	0.75137	0.02985
Hma1.2p1_0727F.1_g209130.gene	1	0.104729	0.347196	0.4004	1.68416	1.40709	1.18924	2.65225	1.31084	1.4123
NewGene_4783	1	0.104649	0.388192	0.119566	0.624728	0.464446	0.055166	0.296132	0.348101	0.50097
Hma1.2p1_0577F.1_g182250.gene	3	0.104125	0.039094	0.126321	0.728233	0.511522	0.935157	0.137975	0.093713	0.223286
NewGene_21668	3	0.10162	0.067565	0	0.444166	0.335146	0.491453	0.226078	0.157531	0.022888
Hma1.2p1_1974F.1_g309680.gene	5	0.101575	0.10278	0.104239	0.12053	0.092423	0.100484	0.092664	0.096384	0.108269
Hma1.2p1_0035F.1_g021710.gene	6	0.097874	0	0	0	0	0	0.038281	0.5539	0.106202
Hma1.2p1_0006F.1_g004580.gene	2	0.091345	0.219422	0.104847	0	0	0	0	0	0
Hma1.2p1_0550F.1_g177460.gene	1	0.090732	0.103452	0.64873	0.903782	1.32237	1.19999	0.730453	2.09606	1.48381
NewGene_19947	3	0.084976	0	0	0.754294	0.606181	0.44247	0.386952	0.190633	0
Hma1.2p1_0993F.1_g245460.gene	5	0.080749	0.075253	0.046808	0	0.169971	0	0	0	0
NewGene_3246	6	0.080431	0.294359	0.15908	0.264863	0.197051	0.272691	5.80217	6.12292	6.11355
Hma1.2p1_0797F.1_g219510.gene	1	0.080066	0.176995	0.241013	0.259131	0.592656	0.1062	0.511265	0.193473	0.31524
Hma1.2p1_0061F.1_g033830.gene	6	0.078912	0	0	0	0.08055	0	2.06867	1.97875	1.26227
Hma1.2p1_0276F.1_g110970.gene	6	0.076352	0	0	0	0	0	1.00262	0.684994	0.661065
NewGene_787	3	0.076097	0.089371	0.385294	2.43911	2.18235	1.88392	0.571828	0.818822	0.54318
Hma1.2p1_1995F.1_g310380.gene	6	0.075699	0	1.06462	0.71169	0.800303	1.0209	1.0444	1.87563	1.10371
Hma1.2p1_3249F.1_g334443.gene	1	0.073773	0.073307	0.063118	0.187751	0.125772	0.28318	0.08031	0.024286	0.496006
NewGene_17729	1	0.073745	0.066915	0.087757	0.521664	0.631153	0.596276	0.427132	0.54993	0.628356
Hma1.2p1_0371F.1_g138170.gene	3	0.070052	0	0.094037	42.3376	36.6451	42.6245	10.6524	8.8337	9.39737
NewGene_2638	6	0.070025	0.063497	0.258288	0.176037	0.145391	0.185449	0.154181	0.398021	0.410101
Hma1.2p1_0200F.1_g085880.gene	1	0.069679	0.238543	0.084486	4.30792	4.2574	3.7973	6.33326	6.5438	7.61267
Hma1.2p1_0416F.1_g148590.gene	6	0.069311	0.08771	0	0.111208	0	0	1.86162	1.00216	0.997226
Hma1.2p1_0637F.1_g193480.gene	1	0.068544	0	0.212977	0.112997	0.383291	0.108167	0.210472	0.283467	0.143312
Hma1.2p1_1072F.1_g254140.gene	3	0.0669	0	0	0.236453	0.399348	0.225653	0	0	0
Hma1.2p1_0515F.1_g170100.gene	5	0.064952	0.520559	0.118005	0.315649	0.523306	0.34258	0	0	0
Hma1.2p1_2165F.1_g315820.gene	5	0.062395	0.124577	0.064408	0.055202	0.144198	0.057076	0.025626	0	0.051023
Hma1.2p1_0565F.1_g179670.gene	3	0.060809	0.041135	0.202319	0.215441	0.360737	0.500568	0.18042	0.2098	0
Hma1.2p1_1442F.1_g283820.gene	6	0.060394	0.083704	0.124686	0	0	0.182607	1.27528	1.70437	1.69478
Hma1.2p1_0137F.1_g062440.gene	6	0.060381	0	0	0.105224	0	0.338459	0.330546	1.27904	0.165288
Hma1.2p1_0371F.1_g138150.gene	1	0.056027	0.335377	0.02791	1.9287	1.82067	1.92012	2.18426	2.49097	2.18172
Hma1.2p1_0612F.1_g189040.gene	6	0.053914	0.15183	0.133117	0.080928	0.055592	0.115207	1.05501	0.731464	1.38512
Hma1.2p1_1034F.1_g250400.gene	6	0.05391	0.207006	0.202039	0	0.230504	0.182078	2.08973	2.47024	1.87923
Hma1.2p1_2117F.1_g314310.gene	2	0.048698	0.083258	0.026002	0.011658	0.046593	0	0.040431	0	0
Hma1.2p1_1195F.1_g265820.gene	4	0.045856	0.060245	0.059718	0.009086	0.053892	0.061842	0.065615	0.058516	0.033434
Hma1.2p1_0099F.1_g048610.gene	6	0.045495	0.182767	0	8.77354	10.6102	9.33086	47.2406	48.1698	52.6107
Hma1.2p1_2415F.1_g321705.gene	6	0.044629	0.051941	0.058389	0.051263	0.05356	0.040666	0.037664	0.102787	0.119768
Hma1.2p1_0081F.1_g042450.gene	1	0.044431	0.229568	0.413539	1.15587	0.753001	1.13141	1.17524	0.636499	0.990434
Hma1.2p1_2779F.1_g328330.gene	3	0.038501	0.254072	0.044916	0.312774	0.264979	0.377649	0.248402	0.116684	0.036899
Hma1.2p1_0034F.1_g021410.gene	6	0.038347	0.171675	0.031966	0.088024	0.030762	0	0.121832	0.251469	0.097336
Hma1.2p1_0942F.1_g239775.gene	6	0.037874	0	0.086913	0	0.030819	0.055839	0.138307	0.064656	0.078345
Hma1.2p1_0942F.1_g239770.gene	4	0.036537	0.02418	0.141124	0	0.063157	0.055839	0.133637	0.052396	0.076721
Hma1.2p1_0925F.1_g237450.gene	2	0.033428	0.036002	0.137195	0.085227	0.07309	0.014181	0.05599	0.058343	0.035947
Hma1.2p1_0759F.1_g213810.gene	4	0.026299	0.017283	0.02796	0	0.007752	0.02932	0.034303	0.02966	0
Hma1.2p1_2117F.1_g314303.gene	2	0.022499	0.06954	0.013001	0.011658	0.046594	0	0.003579	0	0.037342
Hma1.2p1_2281F.1_g318750.gene	6	0.011347	0.017588	0.024129	0.009461	0.015535	0.014894	0.008822	0.008459	0.199092
Hma1.2p1_0893F.1_g233480.gene	6	0	0.360218	0	0.115728	0	0	30.8055	31.6979	29.5788
Hma1.2p1_0371F.1_g138180.gene	3	0	0.032768	0.171256	20.0252	23.5292	21.3332	7.44221	6.10332	7.45229
Hma1.2p1_0002F.1_g001990.gene	6	0	0	0.231498	0.264515	0.153527	0.049621	7.33302	7.47901	5.13338
Hma1.2p1_1849F.1_g305320.gene	3	0	0.080717	0.011892	42.1818	38.678	35.0194	6.67553	3.67395	2.996
Hma1.2p1_0270F.1_g108500.gene	6	0	0	0	0.079664	0	0	6.17378	5.74159	5.31413
Hma1.2p1_0270F.1_g108490.gene	6	0	0	0	1.82578	0.965891	1.13288	5.25516	5.82241	6.57797
Hma1.2p1_0598F.1_g186770.gene	6	0	0	0	0	0	0	4.88832	5.56093	5.26417
Hma1.2p1_0841F.1_g226940.gene	6	0	0.228813	0	0	0	0	3.60955	1.95486	3.192
Hma1.2p1_0695F.1_g204440.gene	6	0	0	0	0.31803	0.327961	0.417882	3.4277	5.0093	5.19085
Hma1.2p1_0961F.1_g241640.gene	6	0	0	0	0.206143	0.067996	0.136389	2.11261	0.79763	0.586881
Hma1.2p1_0224F.1_g094610.gene	6	0	0.069147	0.014931	0.063374	0	0	1.88205	1.86283	1.7324
Hma1.2p1_0577F.1_g182220.gene	6	0	0	0	0	0	0	1.69968	1.00372	1.33142
Hma1.2p1_0084F.1_g042990.gene	6	0	0	0	0	0	0	1.56547	1.09675	1.07727
Hma1.2p1_0360F.1_g135745.gene	3	0	2.726	0.755183	2.76344	3.10136	4.10515	1.53749	0.106109	1.40077
Hma1.2p1_0123F.1_g058170.gene	6	0	0	0	0	0	0	1.26892	1.24158	2.43654
NewGene_7217	6	0	0	0.034345	0	0.029131	0.027067	1.2587	0.696965	2.13623
Hma1.2p1_0118F.1_g056520.gene	6	0	0	0	0.307388	0.194533	0.373076	1.22622	1.59132	1.58591
Hma1.2p1_0759F.1_g213826.gene	5	0	2.28279	1.5911	0	1.78231	1.67166	1.12104	1.19482	0.099984
Hma1.2p1_0200F.1_g085870.gene	6	0	0	0	0.118307	0.474415	0	1.08448	1.03117	1.1808
Hma1.2p1_3003F.1_g331540.gene	6	0	0.434329	0.650745	0.363964	0.391353	0.433643	0.992751	0.286985	0.65176
Hma1.2p1_1159F.1_g262400.gene	3	0	0.083964	0.525419	3.5934	3.22305	2.36107	0.78607	1.77217	1.97823
Hma1.2p1_1010F.1_g247440.gene	6	0	0.147069	0.154047	0	0	0	0.756182	0.313644	0.143701
Hma1.2p1_0375F.1_g138850.gene	1	0	0.201853	0.295053	0.576154	0.383067	1.0212	0.726317	0.955416	0.938093
Hma1.2p1_0360F.1_g135700.gene	6	0	0.360825	0.462309	0.227833	0.266649	0.293279	0.705778	0.60379	0.647837
Hma1.2p1_0128F.1_g059880.gene	6	0	0.277029	0.102065	0.043777	0.040915	0	0.651371	0.547484	1.29818
Hma1.2p1_0224F.1_g094591.gene	6	0	0	0.029862	0.063374	0	0	0.575254	1.14129	1.18789
Hma1.2p1_0449F.1_g155470.gene	1	0	0.333629	0	0.166089	0.341379	0.543019	0.569846	0.345374	0.407826
NewGene_6747	3	0	0	2.00134	1.51841	1.96626	2.00977	0.566652	1.21664	1.58808
Hma1.2p1_0096F.1_g047710.gene	6	0	0	0	0	0	0	0.562068	0.32622	0.45557
Hma1.2p1_1386F.1_g279860.gene	6	0	0.132367	0.076148	0.165302	0.074796	0.273801	0.53387	0.415899	0.290158
Hma1.2p1_0545F.1_g176030.gene	6	0	0	0	0	0.16509	0	0.515715	0.518719	0.822222
Hma1.2p1_0138F.1_g062580.gene	6	0	0	0	0.046861	0.083239	0	0.505314	1.54041	1.66637
Hma1.2p1_0273F.1_g109940.gene	6	0	0	0.094408	0.114145	0.101026	0	0.49189	0.194758	0.55618
NewGene_9427	1	0	0.081954	0.287237	0.384909	0.178225	0.333498	0.479172	0	0.375564
Hma1.2p1_3567F.1_g336821.gene	3	0	0.371305	0	0.551008	0.664047	0.48134	0.426309	0	0
Hma1.2p1_0699F.1_g205700.gene	6	0	0	0	0	0	0	0.411625	0.509269	0.302119
Hma1.2p1_0469F.1_g159060.gene	6	0	0.235913	0.333059	0	0	0.170914	0.391481	0.17841	0.484988
Hma1.2p1_0315F.1_g122420.gene	6	0	0.277395	0.217914	0.583994	0.246397	0.147109	0.387574	0.954268	1.14789
Hma1.2p1_0563F.1_g179080.gene	6	0	0	0	0	0.371008	0	0.366923	0.505593	0.261357
NewGene_366	3	0	0	0.06858	2.53212	2.12557	1.89853	0.328777	0.358933	0.416767
Hma1.2p1_0119F.1_g056720.gene	3	0	0.236499	0.202981	0.337253	0.333943	0.335354	0.217867	0	0.493437
Hma1.2p1_0187F.1_g082060.gene	6	0	0.128845	0	0.070262	0.050318	0.06523	0.216673	0.064401	0.272048
Hma1.2p1_1417F.1_g282160.gene	6	0	0	0	0	0	0	0.19378	0.080413	0.046122
Hma1.2p1_1404F.1_g281230.gene	1	0	0	0	0.308309	0.229718	0.231861	0.175094	0.21435	0.110671
NewGene_16057	6	0	0	0	0.05967	0	0	0.132641	0.26182	0.332302
Hma1.2p1_0357F.1_g134220.gene	6	0	0	0	0	0	0	0.119682	0.345473	0.126748
Hma1.2p1_0800F.1_g220120.gene	6	0	0	0	0	0	0	0.117644	0.328039	0.28841
Hma1.2p1_0419F.1_g149410.gene	3	0	0	0	0.165605	0.120934	0.65428	0.115916	0	0.048668
Hma1.2p1_0795F.1_g218780.gene	6	0	0	0	0.074895	0.075487	0	0.109732	0.933334	0.666991
Hma1.2p1_0747F.1_g212380.gene	3	0	0	0	4.15086	3.9029	5.71395	0.091031	0.17135	0
NewGene_8232	3	0	0	0.192246	0.128433	0.450683	0.25164	0.090612	0	0
Hma1.2p1_0039F.1_g024470.gene	1	0	0	0.079955	0.081474	0.070485	0.149043	0.08372	0.160305	0
Hma1.2p1_0002F.1_g003080.gene	3	0	0	0.043368	0.367754	0.237802	0.336918	0.074576	0	0.20884
Hma1.2p1_0424F.1_g150390.gene	1	0	0.09404	0.100662	0.220741	0.102656	0.202656	0.067378	0.444493	0.081934
Hma1.2p1_0235F.1_g098950.gene	1	0	0	0	0	0.176738	0.071577	0.065639	0.062192	0.066504
Hma1.2p1_3498F.1_g336426.gene	1	0	0	0	0	0.259231	0.213532	0.065316	0.061128	0.254576
Hma1.2p1_2725F.1_g327550.gene	6	0	0	0	0	0	0	0.063889	0.151951	0.126944
Hma1.2p1_2719F.1_g327455.gene	3	0	0	0.026889	0.126134	0.055541	0.447617	0.057465	0.105566	0
Hma1.2p1_0303F.1_g118920.gene	3	0	0	0.086351	0.548123	0.393844	0.581215	0.045151	0	0.088516
Hma1.2p1_1452F.1_g284270.gene	3	0	0	0	2.46566	2.75589	2.54802	0	0	0
Hma1.2p1_0584F.1_g183115.gene	3	0	0.273242	0	2.34109	3.0789	1.13545	0	0	0
Hma1.2p1_0169F.1_g074650.gene	3	0	0.548785	0	1.2683	1.20112	1.00019	0	0	0
Hma1.2p1_1006F.1_g247050.gene	3	0	0	0	1.04429	1.35405	0.760504	0	0	0
Hma1.2p1_0663F.1_g198570.gene	3	0	0	0.208707	0.823367	0.905676	0.709472	0	0	0
NewGene_18328	3	0	0	0	0.34559	0.569842	2.73476	0	0	0
Hma1.2p1_1502F.1_g287430.gene	3	0	0.129161	0.039391	0.343832	0.174213	0.19815	0	0.09582	0
Hma1.2p1_0557F.1_g178280.gene	3	0	0.098781	0	0.319983	0.234327	0.23371	0	0	0
Hma1.2p1_0267F.1_g107340.gene	1	0	0	0	0.26514	0.16041	0.285931	0	0.446357	0.10805
Hma1.2p1_0010F.1_g006790.gene	2	0	0.414882	1.37838	0.172792	0.099652	0.926934	0	0.675537	0.688267
Hma1.2p1_0909F.1_g235740.gene	3	0	0	0	0.09131	0.062064	0.040943	0	0	0
