# Supplementary material for: Plant Hormone Pathway Is Involved in Regulating the Embryo Development Mechanism of the Hydrangea macrophylla Hybrid
Source: Int J Mol Sci. 2024 Jul 17;25(14):7812. doi: 10.3390/ijms25147812 (PMC11276702; doi:10.3390/ijms25147812)
Supplement: Supplementary file 1 [file ijms-25-07812-s001.zip › Table S9.xlsx]

## Sheet: Sheet3
Table S9. The Primers of DEGs for RT-qPCR analysis.
Gene ID	Forward primer sequences (5’→3’)	Reverse primer sequences (5’→3’)	Use
Actin	ATGAGCACCAAGGAAGTCGAC	CTGAACATCTCTTGAATCGAGGTC	RT-qPCR fo β-TUB
Hma1.2p1_1413F.1_g281850.gene	CTGCGGCCTTCCAAACATTC	CTGCGGCCTTCCAAACATTC	RT-qPCR fo AAOs
Hma1.2p1_1194F.1_g265700.gene	TTACTTGGTGGCATTGTT	CTGACGGTTCTGATTGTT	RT-qPCR fo CKX
Hma1.2p1_0020F.1_g013915.gene	CAAGCATTGAGTGGTAGAA	GCCTGATGTGTTGTTAGAT	RT-qPCR fo GA2ox
Hma1.2p1_0445F.1_g154290.gene	GAGGAAGAGTACAGGAAGAT	CACATAGCAAGTCCAAGAG	RT-qPCR fo ACO
Hma1.2p1_1458F.1_g284720.gene	GAGCAACACAACCAAGAT	GCATAGAGCAACCAAGAA	RT-qPCR fo PAL
Hma1.2p1_0291F.1_g114980.gene	ATGATATGGTGGATGTTCT	CAAGTAGGTCCTGTGTAA	RT-qPCR fo CYP92A6
Hma1.2p1_0760F.1_g214250.gene	TGTATCCAACCTTATGTAA	ATCCATTGTATCCTTCTC	RT-qPCR fo IUX/IAA
Hma1.2p1_0430F.1_g151410.gene	CAGTGGATGGAATGAGAG	ATAAGGTGCTATTGACTTGT	RT-qPCR fo PP2C
Hma1.2p1_0071F.1_g038010.gene	ACACAGTTAGTTGAATAC	CAGAGTTATGGTTAGTTC	RT-qPCR fo AHP
Hma1.2p1_0180F.1_g079870.gene	CGCCATCTCTTACATCAA	CGTCTTCACCTTCTTGTT	RT-qPCR fo MYC2
Hma1.2p1_0129F.1_g060450.gene	GTTTCAGATTTCATCCAA	GGTCATACTTGTAGAGAT	RT-qPCR fo NAC
Hma1.2p1_2644F.1_g325940.gene	ACAGGTTCCAAGAATTAAG	CAGCATCACTCAATATAAGA	RT-qPCR fo bHLH
